# Supplementary material for: Biochemical, Transcriptional, and Bioinformatic Analysis of Lipid Droplets from Seeds of Date Palm (Phoenix dactylifera L.) and Their Use as Potent Sequestration Agents against the Toxic Pollutant, 2,3,7,8-Tetrachlorinated Dibenzo-p-Dioxin
Source: Front Plant Sci. 2016 Jun 8;7:836. doi: 10.3389/fpls.2016.00836 (PMC4896926; doi:10.3389/fpls.2016.00836)
Supplement: Supplementary file 2 [file Data_Sheet_2.XLSX]

## Sheet: Caleosin_Like_Date
Caleosin	Position of cleavage site	Name of cleaving enzyme(s)	Resulting peptide sequence	Peptide length [aa]	Peptide mass [Da]
CLO1_Like_Date	7	Proteinase K	MSSSSSA	7	655.678
CLO1_Like_Date	11	Proteinase K	SDDL	4	448.43
CLO1_Like_Date	12	Proteinase K	A	1	89.094
CLO1_Like_Date	14	Additional File 4 Table S3 Predicted protease K cleavage sites	NE	2	261.235
CLO1_Like_Date	16	Proteinase K	GE	2	204.183
CLO1_Like_Date	17	Proteinase K	E	1	147.131
CLO1_Like_Date	19	Proteinase K	GE	2	204.183
CLO1_Like_Date	20	Proteinase K	I	1	131.175
CLO1_Like_Date	25	Proteinase K	NSGDL	5	504.497
CLO1_Like_Date	26	Proteinase K	T	1	119.12
CLO1_Like_Date	27	Proteinase K	A	1	89.094
CLO1_Like_Date	28	Proteinase K	L	1	131.175
CLO1_Like_Date	32	Proteinase K	QKHV	4	510.594
CLO1_Like_Date	33	Proteinase K	A	1	89.094
CLO1_Like_Date	34	Proteinase K	F	1	165.192
CLO1_Like_Date	35	Proteinase K	F	1	165.192
CLO1_Like_Date	42	Proteinase K	DRNKDGV	7	802.842
CLO1_Like_Date	43	Proteinase K	I	1	131.175
CLO1_Like_Date	44	Proteinase K	Y	1	181.191
CLO1_Like_Date	46	Proteinase K	PW	2	301.345
CLO1_Like_Date	47	Proteinase K	E	1	147.131
CLO1_Like_Date	48	Proteinase K	T	1	119.12
CLO1_Like_Date	49	Proteinase K	F	1	165.192
CLO1_Like_Date	52	Proteinase K	QGF	3	350.374
CLO1_Like_Date	54	Proteinase K	RA	2	245.282
CLO1_Like_Date	55	Proteinase K	I	1	131.175
CLO1_Like_Date	59	Proteinase K	GCGV	4	334.39
CLO1_Like_Date	60	Proteinase K	A	1	89.094
CLO1_Like_Date	61	Proteinase K	L	1	131.175
CLO1_Like_Date	63	Proteinase K	ST	2	206.199
CLO1_Like_Date	64	Proteinase K	V	1	117.148
CLO1_Like_Date	66	Proteinase K	SA	2	176.172
CLO1_Like_Date	67	Proteinase K	V	1	117.148
CLO1_Like_Date	68	Proteinase K	L	1	131.175
CLO1_Like_Date	69	Proteinase K	I	1	131.175
CLO1_Like_Date	72	Proteinase K	NGF	3	336.348
CLO1_Like_Date	73	Proteinase K	I	1	131.175
CLO1_Like_Date	77	Proteinase K	GPKT	4	401.463
CLO1_Like_Date	82	Proteinase K	RPGKV	5	555.678
CLO1_Like_Date	86	Proteinase K	PSPL	4	412.486
CLO1_Like_Date	87	Proteinase K	L	1	131.175
CLO1_Like_Date	89	Proteinase K	PI	2	228.291
CLO1_Like_Date	90	Proteinase K	Y	1	181.191
CLO1_Like_Date	91	Proteinase K	V	1	117.148
CLO1_Like_Date	94	Proteinase K	KNI	3	373.453
CLO1_Like_Date	105	Proteinase K	HKGKHGSDSGV	11	1108.18
CLO1_Like_Date	106	Proteinase K	Y	1	181.191
CLO1_Like_Date	109	Proteinase K	DSE	3	349.298
CLO1_Like_Date	112	Proteinase K	GRF	3	378.431
CLO1_Like_Date	113	Proteinase K	V	1	117.148
CLO1_Like_Date	115	Proteinase K	PE	2	244.247
CLO1_Like_Date	117	Proteinase K	KF	2	293.366
CLO1_Like_Date	118	Proteinase K	E	1	147.131
CLO1_Like_Date	120	Proteinase K	QI	2	259.305
CLO1_Like_Date	121	Proteinase K	F	1	165.192
CLO1_Like_Date	125	Proteinase K	KKHA	4	482.583
CLO1_Like_Date	127	Proteinase K	RT	2	275.308
CLO1_Like_Date	131	Proteinase K	NPNA	4	414.418
CLO1_Like_Date	132	Proteinase K	L	1	131.175
CLO1_Like_Date	133	Proteinase K	T	1	119.12
CLO1_Like_Date	136	Proteinase K	SKE	3	362.383
CLO1_Like_Date	137	Proteinase K	L	1	131.175
CLO1_Like_Date	139	Proteinase K	KE	2	275.305
CLO1_Like_Date	141	Proteinase K	ML	2	262.367
CLO1_Like_Date	143	Proteinase K	QT	2	247.251
CLO1_Like_Date	146	Proteinase K	NRT	3	389.412
CLO1_Like_Date	154	Proteinase K	PKDCMGRI	8	919.125
CLO1_Like_Date	155	Proteinase K	A	1	89.094
CLO1_Like_Date	157	Proteinase K	SW	2	291.307
CLO1_Like_Date	158	Proteinase K	T	1	119.12
CLO1_Like_Date	159	Proteinase K	E	1	147.131
CLO1_Like_Date	160	Proteinase K	W	1	204.228
CLO1_Like_Date	162	Proteinase K	KI	2	259.349
CLO1_Like_Date	163	Proteinase K	L	1	131.175
CLO1_Like_Date	164	Proteinase K	F	1	165.192
CLO1_Like_Date	165	Proteinase K	T	1	119.12
CLO1_Like_Date	166	Proteinase K	L	1	131.175
CLO1_Like_Date	173	Proteinase K	CKDKDGL	7	777.891
CLO1_Like_Date	174	Proteinase K	L	1	131.175
CLO1_Like_Date	178	Proteinase K	HKDT	4	499.524
CLO1_Like_Date	179	Proteinase K	T	1	119.12
CLO1_Like_Date	181	Proteinase K	RA	2	245.282
CLO1_Like_Date	182	Proteinase K	V	1	117.148
CLO1_Like_Date	183	Proteinase K	Y	1	181.191
CLO1_Like_Date	187	Proteinase K	DGSL	4	390.393
CLO1_Like_Date	188	Proteinase K	F	1	165.192
CLO1_Like_Date	189	Proteinase K	L	1	131.175
CLO1_Like_Date	190	Proteinase K	E	1	147.131
CLO1_Like_Date	192	Proteinase K	ME	2	278.323
CLO1_Like_Date	194	Proteinase K	KA	2	217.268
CLO1_Like_Date	196	Proteinase K	RE	2	303.318
CLO1_Like_Date	202	Proteinase K	SSQNKA	6	633.659
CLO2_Like_Date	3	Proteinase K	MGL	3	319.419
CLO2_Like_Date	5	Proteinase K	PY	2	278.308
CLO2_Like_Date	6	Proteinase K	F	1	165.192
CLO2_Like_Date	9	Proteinase K	SPF	3	349.387
CLO2_Like_Date	12	Proteinase K	SSL	3	305.331
CLO2_Like_Date	14	Proteinase K	SL	2	218.253
CLO2_Like_Date	15	Proteinase K	L	1	131.175
CLO2_Like_Date	16	Proteinase K	I	1	131.175
CLO2_Like_Date	18	Proteinase K	KI	2	259.349
CLO2_Like_Date	19	Proteinase K	E	1	147.131
CLO2_Like_Date	21	Proteinase K	RT	2	275.308
CLO2_Like_Date	22	Proteinase K	L	1	131.175
CLO2_Like_Date	27	Proteinase K	GQGHI	5	510.55
CLO2_Like_Date	28	Proteinase K	A	1	89.094
CLO2_Like_Date	29	Proteinase K	F	1	165.192
CLO2_Like_Date	33	Proteinase K	PCSL	4	418.508
CLO2_Like_Date	35	Proteinase K	SV	2	204.226
CLO2_Like_Date	37	Proteinase K	SL	2	218.253
CLO2_Like_Date	39	Proteinase K	ST	2	206.199
CLO2_Like_Date	41	Proteinase K	MA	2	220.287
CLO2_Like_Date	45	Proteinase K	SSSL	4	392.409
CLO2_Like_Date	51	Proteinase K	PSNGSE	6	589.56
CLO2_Like_Date	53	Proteinase K	RE	2	303.318
CLO2_Like_Date	54	Proteinase K	E	1	147.131
CLO2_Like_Date	55	Proteinase K	E	1	147.131
CLO2_Like_Date	56	Proteinase K	E	1	147.131
CLO2_Like_Date	57	Proteinase K	I	1	131.175
CLO2_Like_Date	62	Proteinase K	NSGDL	5	504.497
CLO2_Like_Date	63	Proteinase K	T	1	119.12
CLO2_Like_Date	65	Proteinase K	PL	2	228.291
CLO2_Like_Date	69	Proteinase K	QKHV	4	510.594
CLO2_Like_Date	70	Proteinase K	A	1	89.094
CLO2_Like_Date	71	Proteinase K	F	1	165.192
CLO2_Like_Date	72	Proteinase K	F	1	165.192
CLO2_Like_Date	79	Proteinase K	DRNKDGI	7	816.869
CLO2_Like_Date	80	Proteinase K	I	1	131.175
CLO2_Like_Date	81	Proteinase K	F	1	165.192
CLO2_Like_Date	83	Proteinase K	PW	2	301.345
CLO2_Like_Date	84	Proteinase K	E	1	147.131
CLO2_Like_Date	85	Proteinase K	T	1	119.12
CLO2_Like_Date	86	Proteinase K	F	1	165.192
CLO2_Like_Date	89	Proteinase K	QGF	3	350.374
CLO2_Like_Date	91	Proteinase K	RA	2	245.282
CLO2_Like_Date	92	Proteinase K	I	1	131.175
CLO2_Like_Date	96	Proteinase K	GCGV	4	334.39
CLO2_Like_Date	97	Proteinase K	A	1	89.094
CLO2_Like_Date	98	Proteinase K	L	1	131.175
CLO2_Like_Date	100	Proteinase K	ST	2	206.199
CLO2_Like_Date	101	Proteinase K	L	1	131.175
CLO2_Like_Date	103	Proteinase K	SA	2	176.172
CLO2_Like_Date	104	Proteinase K	V	1	117.148
CLO2_Like_Date	105	Proteinase K	L	1	131.175
CLO2_Like_Date	106	Proteinase K	I	1	131.175
CLO2_Like_Date	109	Proteinase K	NGF	3	336.348
CLO2_Like_Date	110	Proteinase K	L	1	131.175
CLO2_Like_Date	114	Proteinase K	GPKT	4	401.463
CLO2_Like_Date	119	Proteinase K	RPGKI	5	569.705
CLO2_Like_Date	122	Proteinase K	PSL	3	315.37
CLO2_Like_Date	123	Proteinase K	L	1	131.175
CLO2_Like_Date	124	Proteinase K	L	1	131.175
CLO2_Like_Date	126	Proteinase K	PI	2	228.291
CLO2_Like_Date	127	Proteinase K	Y	1	181.191
CLO2_Like_Date	128	Proteinase K	I	1	131.175
CLO2_Like_Date	129	Proteinase K	T	1	119.12
CLO2_Like_Date	131	Proteinase K	NI	2	245.278
CLO2_Like_Date	132	Proteinase K	E	1	147.131
CLO2_Like_Date	142	Proteinase K	KGKHGSDSGV	10	971.038
CLO2_Like_Date	143	Proteinase K	Y	1	181.191
CLO2_Like_Date	149	Proteinase K	DSDGRF	6	695.687
CLO2_Like_Date	150	Proteinase K	V	1	117.148
CLO2_Like_Date	152	Proteinase K	PA	2	186.211
CLO2_Like_Date	154	Proteinase K	KF	2	293.366
CLO2_Like_Date	155	Proteinase K	E	1	147.131
CLO2_Like_Date	156	Proteinase K	E	1	147.131
CLO2_Like_Date	157	Proteinase K	I	1	131.175
CLO2_Like_Date	158	Proteinase K	F	1	165.192
CLO2_Like_Date	162	Proteinase K	KRHA	4	510.597
CLO2_Like_Date	164	Proteinase K	HT	2	256.261
CLO2_Like_Date	168	Proteinase K	NPNA	4	414.418
CLO2_Like_Date	169	Proteinase K	L	1	131.175
CLO2_Like_Date	170	Proteinase K	T	1	119.12
CLO2_Like_Date	173	Proteinase K	SKE	3	362.383
CLO2_Like_Date	174	Proteinase K	L	1	131.175
CLO2_Like_Date	176	Proteinase K	DE	2	262.219
CLO2_Like_Date	178	Proteinase K	ML	2	262.367
CLO2_Like_Date	180	Proteinase K	QA	2	217.225
CLO2_Like_Date	183	Proteinase K	NRV	3	387.439
CLO2_Like_Date	187	Proteinase K	PNDY	4	507.5
CLO2_Like_Date	190	Proteinase K	KGW	3	389.454
CLO2_Like_Date	191	Proteinase K	F	1	165.192
CLO2_Like_Date	192	Proteinase K	A	1	89.094
CLO2_Like_Date	194	Proteinase K	SW	2	291.307
CLO2_Like_Date	195	Proteinase K	T	1	119.12
CLO2_Like_Date	196	Proteinase K	E	1	147.131
CLO2_Like_Date	197	Proteinase K	W	1	204.228
CLO2_Like_Date	199	Proteinase K	KI	2	259.349
CLO2_Like_Date	200	Proteinase K	L	1	131.175
CLO2_Like_Date	201	Proteinase K	F	1	165.192
CLO2_Like_Date	202	Proteinase K	T	1	119.12
CLO2_Like_Date	203	Proteinase K	L	1	131.175
CLO2_Like_Date	210	Proteinase K	CKDKDGL	7	777.891
CLO2_Like_Date	211	Proteinase K	L	1	131.175
CLO2_Like_Date	214	Proteinase K	HKE	3	412.446
CLO2_Like_Date	215	Proteinase K	T	1	119.12
CLO2_Like_Date	216	Proteinase K	V	1	117.148
CLO2_Like_Date	218	Proteinase K	RA	2	245.282
CLO2_Like_Date	219	Proteinase K	V	1	117.148
CLO2_Like_Date	220	Proteinase K	Y	1	181.191
CLO2_Like_Date	224	Proteinase K	DGSL	4	390.393
CLO2_Like_Date	225	Proteinase K	F	1	165.192
CLO2_Like_Date	226	Proteinase K	L	1	131.175
CLO2_Like_Date	227	Proteinase K	T	1	119.12
CLO2_Like_Date	229	Proteinase K	ME	2	278.323
CLO2_Like_Date	233	Proteinase K	KKRE	4	559.666
CLO2_Like_Date	239	Proteinase K	SSQKKA	6	647.729
CLO3_Like_Date	2	Proteinase K	MT	2	250.313
CLO3_Like_Date	4	Proteinase K	PL	2	228.291
CLO3_Like_Date	8	Proteinase K	QKHV	4	510.594
CLO3_Like_Date	10	Proteinase K	SF	2	252.27
CLO3_Like_Date	11	Proteinase K	F	1	165.192
CLO3_Like_Date	18	Proteinase K	DRNKDGV	7	802.842
CLO3_Like_Date	19	Proteinase K	I	1	131.175
CLO3_Like_Date	20	Proteinase K	Y	1	181.191
CLO3_Like_Date	22	Proteinase K	PT	2	216.237
CLO3_Like_Date	23	Proteinase K	E	1	147.131
CLO3_Like_Date	24	Proteinase K	T	1	119.12
CLO3_Like_Date	25	Proteinase K	Y	1	181.191
CLO3_Like_Date	26	Proteinase K	E	1	147.131
CLO3_Like_Date	28	Proteinase K	GF	2	222.244
CLO3_Like_Date	30	Proteinase K	RA	2	245.282
CLO3_Like_Date	31	Proteinase K	I	1	131.175
CLO3_Like_Date	35	Proteinase K	GCSV	4	364.417
CLO3_Like_Date	36	Proteinase K	A	1	89.094
CLO3_Like_Date	37	Proteinase K	L	1	131.175
CLO3_Like_Date	39	Proteinase K	SA	2	176.172
CLO3_Like_Date	40	Proteinase K	V	1	117.148
CLO3_Like_Date	42	Proteinase K	SA	2	176.172
CLO3_Like_Date	44	Proteinase K	PL	2	228.291
CLO3_Like_Date	45	Proteinase K	I	1	131.175
CLO3_Like_Date	47	Proteinase K	HA	2	226.235
CLO3_Like_Date	48	Proteinase K	F	1	165.192
CLO3_Like_Date	49	Proteinase K	L	1	131.175
CLO3_Like_Date	53	Proteinase K	SPKT	4	431.489
CLO3_Like_Date	58	Proteinase K	NNGSL	5	503.512
CLO3_Like_Date	60	Proteinase K	PA	2	186.211
CLO3_Like_Date	61	Proteinase K	I	1	131.175
CLO3_Like_Date	62	Proteinase K	T	1	119.12
CLO3_Like_Date	63	Proteinase K	L	1	131.175
CLO3_Like_Date	65	Proteinase K	PI	2	228.291
CLO3_Like_Date	66	Proteinase K	I	1	131.175
CLO3_Like_Date	67	Proteinase K	V	1	117.148
CLO3_Like_Date	68	Proteinase K	A	1	89.094
CLO3_Like_Date	69	Proteinase K	I	1	131.175
CLO3_Like_Date	70	Proteinase K	I	1	131.175
CLO3_Like_Date	71	Proteinase K	A	1	89.094
CLO3_Like_Date	81	Proteinase K	KGKHGSDSGA	10	942.984
CLO3_Like_Date	82	Proteinase K	Y	1	181.191
CLO3_Like_Date	84	Proteinase K	DT	2	234.209
CLO3_Like_Date	85	Proteinase K	E	1	147.131
CLO3_Like_Date	88	Proteinase K	GMF	3	353.436
CLO3_Like_Date	89	Proteinase K	V	1	117.148
CLO3_Like_Date	91	Proteinase K	PE	2	244.247
CLO3_Like_Date	93	Proteinase K	KF	2	293.366
CLO3_Like_Date	94	Proteinase K	E	1	147.131
CLO3_Like_Date	95	Proteinase K	E	1	147.131
CLO3_Like_Date	96	Proteinase K	I	1	131.175
CLO3_Like_Date	97	Proteinase K	F	1	165.192
CLO3_Like_Date	101	Proteinase K	QKHA	4	482.54
CLO3_Like_Date	103	Proteinase K	HT	2	256.261
CLO3_Like_Date	107	Proteinase K	NPDA	4	415.403
CLO3_Like_Date	108	Proteinase K	L	1	131.175
CLO3_Like_Date	109	Proteinase K	T	1	119.12
CLO3_Like_Date	112	Proteinase K	SDE	3	349.298
CLO3_Like_Date	113	Proteinase K	L	1	131.175
CLO3_Like_Date	115	Proteinase K	KE	2	275.305
CLO3_Like_Date	117	Proteinase K	ML	2	262.367
CLO3_Like_Date	119	Proteinase K	KA	2	217.268
CLO3_Like_Date	129	Proteinase K	NQQPNDRQGW	10	1242.27
CLO3_Like_Date	130	Proteinase K	I	1	131.175
CLO3_Like_Date	131	Proteinase K	A	1	89.094
CLO3_Like_Date	134	Proteinase K	SRT	3	362.386
CLO3_Like_Date	135	Proteinase K	E	1	147.131
CLO3_Like_Date	136	Proteinase K	W	1	204.228
CLO3_Like_Date	137	Proteinase K	E	1	147.131
CLO3_Like_Date	138	Proteinase K	I	1	131.175
CLO3_Like_Date	139	Proteinase K	L	1	131.175
CLO3_Like_Date	140	Proteinase K	L	1	131.175
CLO3_Like_Date	141	Proteinase K	L	1	131.175
CLO3_Like_Date	142	Proteinase K	V	1	117.148
CLO3_Like_Date	143	Proteinase K	A	1	89.094
CLO3_Like_Date	149	Proteinase K	KDKDGL	6	674.752
CLO3_Like_Date	150	Proteinase K	L	1	131.175
CLO3_Like_Date	154	Proteinase K	QKDT	4	490.514
CLO3_Like_Date	155	Proteinase K	V	1	117.148
CLO3_Like_Date	158	Proteinase K	RSV	3	360.414
CLO3_Like_Date	159	Proteinase K	F	1	165.192
CLO3_Like_Date	163	Proteinase K	DGSL	4	390.393
CLO3_Like_Date	164	Proteinase K	F	1	165.192
CLO3_Like_Date	165	Proteinase K	Y	1	181.191
CLO3_Like_Date	167	Proteinase K	KL	2	259.349
CLO3_Like_Date	168	Proteinase K	E	1	147.131
CLO3_Like_Date	169	Proteinase K	A	1	89.094
CLO3_Like_Date	174	Proteinase K	DNKSL	5	575.619
CLO3_Like_Date	175	Proteinase K	K	1	146.189
CLO4_Like_Date	2	Proteinase K	MT	2	250.313
CLO4_Like_Date	7	Proteinase K	DGKDA	5	504.497
CLO4_Like_Date	10	Proteinase K	MQI	3	390.498
CLO4_Like_Date	11	Proteinase K	A	1	89.094
CLO4_Like_Date	12	Proteinase K	A	1	89.094
CLO4_Like_Date	13	Proteinase K	A	1	89.094
CLO4_Like_Date	15	Proteinase K	QA	2	217.225
CLO4_Like_Date	17	Proteinase K	PV	2	214.265
CLO4_Like_Date	18	Proteinase K	T	1	119.12
CLO4_Like_Date	19	Proteinase K	A	1	89.094
CLO4_Like_Date	20	Proteinase K	E	1	147.131
CLO4_Like_Date	23	Proteinase K	RRV	3	429.523
CLO4_Like_Date	25	Proteinase K	RE	2	303.318
CLO4_Like_Date	27	Proteinase K	DL	2	246.263
CLO4_Like_Date	28	Proteinase K	E	1	147.131
CLO4_Like_Date	29	Proteinase K	E	1	147.131
CLO4_Like_Date	31	Proteinase K	SL	2	218.253
CLO4_Like_Date	35	Proteinase K	PKPY	4	503.599
CLO4_Like_Date	37	Proteinase K	MA	2	220.287
CLO4_Like_Date	39	Proteinase K	RA	2	245.282
CLO4_Like_Date	40	Proteinase K	L	1	131.175
CLO4_Like_Date	41	Proteinase K	A	1	89.094
CLO4_Like_Date	42	Proteinase K	A	1	89.094
CLO4_Like_Date	45	Proteinase K	PDA	3	301.299
CLO4_Like_Date	49	Proteinase K	NHPE	4	495.492
CLO4_Like_Date	51	Proteinase K	GT	2	176.172
CLO4_Like_Date	61	Proteinase K	KDHMHHNMSV	10	1235.4
CLO4_Like_Date	62	Proteinase K	L	1	131.175
CLO4_Like_Date	66	Proteinase K	QQHV	4	510.55
CLO4_Like_Date	67	Proteinase K	A	1	89.094
CLO4_Like_Date	68	Proteinase K	F	1	165.192
CLO4_Like_Date	69	Proteinase K	F	1	165.192
CLO4_Like_Date	71	Proteinase K	DL	2	246.263
CLO4_Like_Date	76	Proteinase K	DDNGI	5	532.508
CLO4_Like_Date	77	Proteinase K	V	1	117.148
CLO4_Like_Date	78	Proteinase K	Y	1	181.191
CLO4_Like_Date	80	Proteinase K	PW	2	301.345
CLO4_Like_Date	81	Proteinase K	E	1	147.131
CLO4_Like_Date	82	Proteinase K	T	1	119.12
CLO4_Like_Date	83	Proteinase K	Y	1	181.191
CLO4_Like_Date	85	Proteinase K	SA	2	176.172
CLO4_Like_Date	88	Proteinase K	SRA	3	332.36
CLO4_Like_Date	89	Proteinase K	I	1	131.175
CLO4_Like_Date	91	Proteinase K	GF	2	222.244
CLO4_Like_Date	93	Proteinase K	NV	2	231.252
CLO4_Like_Date	94	Proteinase K	I	1	131.175
CLO4_Like_Date	95	Proteinase K	I	1	131.175
CLO4_Like_Date	97	Proteinase K	SL	2	218.253
CLO4_Like_Date	98	Proteinase K	L	1	131.175
CLO4_Like_Date	100	Proteinase K	MA	2	220.287
CLO4_Like_Date	101	Proteinase K	I	1	131.175
CLO4_Like_Date	102	Proteinase K	V	1	117.148
CLO4_Like_Date	103	Proteinase K	I	1	131.175
CLO4_Like_Date	106	Proteinase K	NGA	3	260.25
CLO4_Like_Date	109	Proteinase K	MSY	3	399.462
CLO4_Like_Date	111	Proteinase K	PT	2	216.237
CLO4_Like_Date	112	Proteinase K	L	1	131.175
CLO4_Like_Date	115	Proteinase K	PGW	3	358.397
CLO4_Like_Date	116	Proteinase K	I	1	131.175
CLO4_Like_Date	120	Proteinase K	PSPF	4	446.503
CLO4_Like_Date	121	Proteinase K	F	1	165.192
CLO4_Like_Date	123	Proteinase K	PI	2	228.291
CLO4_Like_Date	124	Proteinase K	Y	1	181.191
CLO4_Like_Date	125	Proteinase K	V	1	117.148
CLO4_Like_Date	128	Proteinase K	HNI	3	382.42
CLO4_Like_Date	131	Proteinase K	HKA	3	354.409
CLO4_Like_Date	137	Proteinase K	KHGSDT	6	643.654
CLO4_Like_Date	139	Proteinase K	GT	2	176.172
CLO4_Like_Date	140	Proteinase K	Y	1	181.191
CLO4_Like_Date	143	Proteinase K	DPE	3	359.336
CLO4_Like_Date	146	Proteinase K	GRF	3	378.431
CLO4_Like_Date	147	Proteinase K	L	1	131.175
CLO4_Like_Date	149	Proteinase K	PA	2	186.211
CLO4_Like_Date	151	Proteinase K	NF	2	279.296
CLO4_Like_Date	152	Proteinase K	E	1	147.131
CLO4_Like_Date	154	Proteinase K	NV	2	231.252
CLO4_Like_Date	155	Proteinase K	F	1	165.192
CLO4_Like_Date	158	Proteinase K	SKY	3	396.444
CLO4_Like_Date	159	Proteinase K	A	1	89.094
CLO4_Like_Date	161	Proteinase K	CT	2	222.259
CLO4_Like_Date	162	Proteinase K	V	1	117.148
CLO4_Like_Date	164	Proteinase K	PE	2	244.247
CLO4_Like_Date	166	Proteinase K	KL	2	259.349
CLO4_Like_Date	167	Proteinase K	T	1	119.12
CLO4_Like_Date	168	Proteinase K	F	1	165.192
CLO4_Like_Date	169	Proteinase K	A	1	89.094
CLO4_Like_Date	170	Proteinase K	E	1	147.131
CLO4_Like_Date	172	Proteinase K	MW	2	335.421
CLO4_Like_Date	175	Proteinase K	KMT	3	378.487
CLO4_Like_Date	176	Proteinase K	E	1	147.131
CLO4_Like_Date	180	Proteinase K	GNRV	4	444.491
CLO4_Like_Date	181	Proteinase K	A	1	89.094
CLO4_Like_Date	182	Proteinase K	F	1	165.192
CLO4_Like_Date	184	Proteinase K	DF	2	280.28
CLO4_Like_Date	185	Proteinase K	F	1	165.192
CLO4_Like_Date	187	Proteinase K	GW	2	261.28
CLO4_Like_Date	188	Proteinase K	A	1	89.094
CLO4_Like_Date	189	Proteinase K	A	1	89.094
CLO4_Like_Date	190	Proteinase K	A	1	89.094
CLO4_Like_Date	192	Proteinase K	KL	2	259.349
CLO4_Like_Date	193	Proteinase K	E	1	147.131
CLO4_Like_Date	194	Proteinase K	W	1	204.228
CLO4_Like_Date	195	Proteinase K	I	1	131.175
CLO4_Like_Date	196	Proteinase K	I	1	131.175
CLO4_Like_Date	197	Proteinase K	L	1	131.175
CLO4_Like_Date	198	Proteinase K	Y	1	181.191
CLO4_Like_Date	199	Proteinase K	I	1	131.175
CLO4_Like_Date	200	Proteinase K	L	1	131.175
CLO4_Like_Date	201	Proteinase K	A	1	89.094
CLO4_Like_Date	204	Proteinase K	RDE	3	418.407
CLO4_Like_Date	207	Proteinase K	DGF	3	337.332
CLO4_Like_Date	208	Proteinase K	L	1	131.175
CLO4_Like_Date	211	Proteinase K	SKE	3	362.383
CLO4_Like_Date	212	Proteinase K	A	1	89.094
CLO4_Like_Date	213	Proteinase K	I	1	131.175
CLO4_Like_Date	217	Proteinase K	RRCF	4	580.706
CLO4_Like_Date	221	Proteinase K	DGSL	4	390.393
CLO4_Like_Date	222	Proteinase K	F	1	165.192
CLO4_Like_Date	223	Proteinase K	E	1	147.131
CLO4_Like_Date	224	Proteinase K	Y	1	181.191
CLO4_Like_Date	226	Proteinase K	CA	2	192.233
CLO4_Like_Date	230	Proteinase K	KQRE	4	559.623
CLO4_Like_Date	236	Proteinase K	SNDKRS	6	705.726
CLO5_Like_Date	3	Proteinase K	MSV	3	335.419
CLO5_Like_Date	4	Proteinase K	L	1	131.175
CLO5_Like_Date	8	Proteinase K	QRHA	4	510.553
CLO5_Like_Date	9	Proteinase K	A	1	89.094
CLO5_Like_Date	10	Proteinase K	F	1	165.192
CLO5_Like_Date	11	Proteinase K	F	1	165.192
CLO5_Like_Date	13	Proteinase K	DW	2	319.317
CLO5_Like_Date	18	Proteinase K	HGDGI	5	497.508
CLO5_Like_Date	19	Proteinase K	I	1	131.175
CLO5_Like_Date	20	Proteinase K	Y	1	181.191
CLO5_Like_Date	22	Proteinase K	QW	2	332.359
CLO5_Like_Date	23	Proteinase K	E	1	147.131
CLO5_Like_Date	24	Proteinase K	T	1	119.12
CLO5_Like_Date	25	Proteinase K	Y	1	181.191
CLO5_Like_Date	29	Proteinase K	SGNW	4	462.462
CLO5_Like_Date	31	Proteinase K	PI	2	228.291
CLO5_Like_Date	32	Proteinase K	V	1	117.148
CLO5_Like_Date	34	Proteinase K	DA	2	204.183
CLO5_Like_Date	37	Proteinase K	SDE	3	349.298
CLO5_Like_Date	38	Proteinase K	E	1	147.131
CLO5_Like_Date	40	Proteinase K	GF	2	222.244
CLO5_Like_Date	41	Proteinase K	L	1	131.175
CLO5_Like_Date	44	Proteinase K	SKE	3	362.383
CLO5_Like_Date	45	Proteinase K	T	1	119.12
CLO5_Like_Date	46	Proteinase K	T	1	119.12
CLO5_Like_Date	50	Proteinase K	RRCF	4	580.706
CLO5_Like_Date	54	Proteinase K	DGSL	4	390.393
CLO5_Like_Date	55	Proteinase K	F	1	165.192
CLO5_Like_Date	57	Proteinase K	DY	2	296.28
CLO5_Like_Date	59	Proteinase K	CA	2	192.233
CLO5_Like_Date	61	Proteinase K	RL	2	287.362
CLO5_Like_Date	64	Proteinase K	QRV	3	401.466
CLO5_Like_Date	65	Proteinase K	V	1	117.148
CLO5_Like_Date	70	Proteinase K	KKSRV	5	616.762
CLO5_Like_Date	72	Proteinase K	DA	2	204.183
CLO5_Like_Date	75	Proteinase K	SPL	3	315.37
CLO5_Like_Date	77	Proteinase K	DA	2	204.183
CLO5_Like_Date	78	Proteinase K	L	1	131.175
CLO5_Like_Date	80	Proteinase K	SL	2	218.253
CLO5_Like_Date	83	Proteinase K	HGY	3	375.384
CLO5_Like_Date	84	Proteinase K	L	1	131.175
CLO5_Like_Date	85	Proteinase K	F	1	165.192
CLO5_Like_Date	86	Proteinase K	V	1	117.148
CLO5_Like_Date	87	Proteinase K	V	1	117.148
CLO5_Like_Date	88	Proteinase K	V	1	117.148
CLO5_Like_Date	90	Proteinase K	SY	2	268.269
CLO5_Like_Date	91	Proteinase K	F	1	165.192
CLO5_Like_Date	93	Proteinase K	NL	2	245.278
CLO5_Like_Date	94	Proteinase K	F	1	165.192
CLO5_Like_Date	95	Proteinase K	F	1	165.192
CLO5_Like_Date	97	Proteinase K	DL	2	246.263
CLO5_Like_Date	98	Proteinase K	T	1	119.12
CLO5_Like_Date	99	Proteinase K	Y	1	181.191
CLO5_Like_Date	101	Proteinase K	GV	2	174.2
CLO5_Like_Date	102	Proteinase K	Y	1	181.191
CLO5_Like_Date	103	Proteinase K	A	1	89.094

## Sheet: Oleosin_Like_Date
Oleosin	Position of cleavage site	Name of cleaving enzyme(s)	Resulting peptide sequence	Peptide length [aa]	Peptide mass [Da]
Oleo1_Like_date	2	Proteinase K	MA	2	220.287
Oleo1_Like_date	3	Proteinase K	E	1	147.131
Oleo1_Like_date	6	Proteinase K	HGI	3	325.368
Oleo1_Like_date	9	Proteinase K	SGT	3	263.25
Oleo1_Like_date	10	Proteinase K	T	1	119.12
Oleo1_Like_date	11	Proteinase K	I	1	131.175
Oleo1_Like_date	12	Proteinase K	L	1	131.175
Oleo1_Like_date	13	Proteinase K	Y	1	181.191
Oleo1_Like_date	14	Proteinase K	A	1	89.094
Oleo1_Like_date	15	Proteinase K	T	1	119.12
Oleo1_Like_date	16	Proteinase K	L	1	131.175
Oleo1_Like_date	19	Proteinase K	SGL	3	275.305
Oleo1_Like_date	20	Proteinase K	A	1	89.094
Oleo1_Like_date	21	Proteinase K	I	1	131.175
Oleo1_Like_date	25	Proteinase K	GGPL	4	342.395
Oleo1_Like_date	26	Proteinase K	L	1	131.175
Oleo1_Like_date	30	Proteinase K	GMMA	4	408.531
Oleo1_Like_date	32	Proteinase K	ST	2	206.199
Oleo1_Like_date	33	Proteinase K	L	1	131.175
Oleo1_Like_date	34	Proteinase K	L	1	131.175
Oleo1_Like_date	35	Proteinase K	A	1	89.094
Oleo1_Like_date	37	Proteinase K	SL	2	218.253
Oleo1_Like_date	38	Proteinase K	T	1	119.12
Oleo1_Like_date	39	Proteinase K	L	1	131.175
Oleo1_Like_date	40	Proteinase K	L	1	131.175
Oleo1_Like_date	41	Proteinase K	L	1	131.175
Oleo1_Like_date	42	Proteinase K	A	1	89.094
Oleo1_Like_date	43	Proteinase K	A	1	89.094
Oleo1_Like_date	46	Proteinase K	SPF	3	349.387
Oleo1_Like_date	47	Proteinase K	L	1	131.175
Oleo1_Like_date	48	Proteinase K	L	1	131.175
Oleo1_Like_date	49	Proteinase K	L	1	131.175
Oleo1_Like_date	50	Proteinase K	F	1	165.192
Oleo1_Like_date	53	Proteinase K	SPI	3	315.37
Oleo1_Like_date	54	Proteinase K	I	1	131.175
Oleo1_Like_date	55	Proteinase K	L	1	131.175
Oleo1_Like_date	57	Proteinase K	PA	2	186.211
Oleo1_Like_date	58	Proteinase K	A	1	89.094
Oleo1_Like_date	59	Proteinase K	F	1	165.192
Oleo1_Like_date	61	Proteinase K	MV	2	248.34
Oleo1_Like_date	62	Proteinase K	A	1	89.094
Oleo1_Like_date	63	Proteinase K	A	1	89.094
Oleo1_Like_date	66	Proteinase K	SMA	3	307.365
Oleo1_Like_date	68	Proteinase K	GF	2	222.244
Oleo1_Like_date	70	Proteinase K	GL	2	188.227
Oleo1_Like_date	71	Proteinase K	A	1	89.094
Oleo1_Like_date	72	Proteinase K	A	1	89.094
Oleo1_Like_date	73	Proteinase K	A	1	89.094
Oleo1_Like_date	74	Proteinase K	L	1	131.175
Oleo1_Like_date	75	Proteinase K	V	1	117.148
Oleo1_Like_date	76	Proteinase K	V	1	117.148
Oleo1_Like_date	77	Proteinase K	V	1	117.148
Oleo1_Like_date	79	Proteinase K	GI	2	188.227
Oleo1_Like_date	81	Proteinase K	SA	2	176.172
Oleo1_Like_date	82	Proteinase K	L	1	131.175
Oleo1_Like_date	84	Proteinase K	ML	2	262.367
Oleo1_Like_date	85	Proteinase K	A	1	89.094
Oleo1_Like_date	86	Proteinase K	L	1	131.175
Oleo1_Like_date	88	Proteinase K	RY	2	337.379
Oleo1_Like_date	89	Proteinase K	A	1	89.094
Oleo1_Like_date	93	Proteinase K	RRGA	4	458.521
Oleo1_Like_date	96	Proteinase K	PGA	3	243.263
Oleo1_Like_date	97	Proteinase K	I	1	131.175
Oleo1_Like_date	99	Proteinase K	SW	2	291.307
Oleo1_Like_date	102	Proteinase K	MME	3	409.516
Oleo1_Like_date	103	Proteinase K	T	1	119.12
Oleo1_Like_date	104	Proteinase K	L	1	131.175
Oleo1_Like_date	105	Proteinase K	T	1	119.12
Oleo1_Like_date	106	Proteinase K	E	1	147.131
Oleo1_Like_date	111	Proteinase K	SRQRV	5	644.732
Oleo1_Like_date	113	Proteinase K	KE	2	275.305
Oleo1_Like_date	114	Proteinase K	E	1	147.131
Oleo1_Like_date	115	Proteinase K	W	1	204.228
Oleo1_Like_date	116	Proteinase K	V	1	117.148
Oleo1_Like_date	125	Proteinase K	DHGGCMQHT	9	985.057
Oleo1_Like_date	126	Proteinase K	V	1	117.148
Oleo1_Like_date	127	Proteinase K	E	1	147.131
Oleo1_Like_date	128	Proteinase K	V	1	117.148
Oleo1_Like_date	129	Proteinase K	L	1	131.175
Oleo1_Like_date	132	Proteinase K	PSE	3	331.326
Oleo1_Like_date	134	Proteinase K	DE	2	262.219
Oleo1_Like_date	136	Proteinase K	NV	2	231.252
Oleo1_Like_date	137	Proteinase K	V	1	117.148
Oleo1_Like_date	140	Proteinase K	NRE	3	417.422
Oleo2_Like_Date	1	Proteinase K	E	1	147.131
Oleo2_Like_Date	5	Proteinase K	RGGW	4	474.52
Oleo2_Like_Date	8	Proteinase K	HGT	3	313.313
Oleo2_Like_Date	9	Proteinase K	A	1	89.094
Oleo2_Like_Date	10	Proteinase K	L	1	131.175
Oleo2_Like_Date	11	Proteinase K	V	1	117.148
Oleo2_Like_Date	15	Proteinase K	RSRA	4	488.547
Oleo2_Like_Date	20	Proteinase K	RRNKV	5	671.801
Oleo2_Like_Date	21	Proteinase K	E	1	147.131
Oleo2_Like_Date	22	Proteinase K	E	1	147.131
Oleo2_Like_Date	24	Proteinase K	MA	2	220.287
Oleo2_Like_Date	25	Proteinase K	E	1	147.131
Oleo2_Like_Date	29	Proteinase K	HQPT	4	481.509
Oleo2_Like_Date	32	Proteinase K	SHT	3	343.34
Oleo2_Like_Date	33	Proteinase K	I	1	131.175
Oleo2_Like_Date	34	Proteinase K	V	1	117.148
Oleo2_Like_Date	37	Proteinase K	RGV	3	330.387
Oleo2_Like_Date	38	Proteinase K	T	1	119.12
Oleo2_Like_Date	39	Proteinase K	A	1	89.094
Oleo2_Like_Date	40	Proteinase K	A	1	89.094
Oleo2_Like_Date	41	Proteinase K	T	1	119.12
Oleo2_Like_Date	42	Proteinase K	I	1	131.175
Oleo2_Like_Date	45	Proteinase K	GGL	3	245.278
Oleo2_Like_Date	46	Proteinase K	L	1	131.175
Oleo2_Like_Date	47	Proteinase K	L	1	131.175
Oleo2_Like_Date	48	Proteinase K	L	1	131.175
Oleo2_Like_Date	49	Proteinase K	L	1	131.175
Oleo2_Like_Date	52	Proteinase K	SGL	3	275.305
Oleo2_Like_Date	53	Proteinase K	T	1	119.12
Oleo2_Like_Date	54	Proteinase K	L	1	131.175
Oleo2_Like_Date	55	Proteinase K	T	1	119.12
Oleo2_Like_Date	57	Proteinase K	GT	2	176.172
Oleo2_Like_Date	58	Proteinase K	V	1	117.148
Oleo2_Like_Date	59	Proteinase K	I	1	131.175
Oleo2_Like_Date	61	Proteinase K	GL	2	188.227
Oleo2_Like_Date	62	Proteinase K	T	1	119.12
Oleo2_Like_Date	63	Proteinase K	V	1	117.148
Oleo2_Like_Date	64	Proteinase K	V	1	117.148
Oleo2_Like_Date	65	Proteinase K	T	1	119.12
Oleo2_Like_Date	67	Proteinase K	PL	2	228.291
Oleo2_Like_Date	68	Proteinase K	L	1	131.175
Oleo2_Like_Date	69	Proteinase K	V	1	117.148
Oleo2_Like_Date	70	Proteinase K	I	1	131.175
Oleo2_Like_Date	71	Proteinase K	F	1	165.192
Oleo2_Like_Date	74	Proteinase K	SPV	3	301.343
Oleo2_Like_Date	75	Proteinase K	L	1	131.175
Oleo2_Like_Date	76	Proteinase K	V	1	117.148
Oleo2_Like_Date	78	Proteinase K	PA	2	186.211
Oleo2_Like_Date	79	Proteinase K	T	1	119.12
Oleo2_Like_Date	80	Proteinase K	I	1	131.175
Oleo2_Like_Date	81	Proteinase K	A	1	89.094
Oleo2_Like_Date	82	Proteinase K	V	1	117.148
Oleo2_Like_Date	83	Proteinase K	F	1	165.192
Oleo2_Like_Date	84	Proteinase K	L	1	131.175
Oleo2_Like_Date	85	Proteinase K	L	1	131.175
Oleo2_Like_Date	86	Proteinase K	V	1	117.148
Oleo2_Like_Date	87	Proteinase K	A	1	89.094
Oleo2_Like_Date	89	Proteinase K	GF	2	222.244
Oleo2_Like_Date	90	Proteinase K	V	1	117.148
Oleo2_Like_Date	91	Proteinase K	T	1	119.12
Oleo2_Like_Date	95	Proteinase K	SGGF	4	366.374
Oleo2_Like_Date	97	Proteinase K	GV	2	174.2
Oleo2_Like_Date	98	Proteinase K	A	1	89.094
Oleo2_Like_Date	99	Proteinase K	A	1	89.094
Oleo2_Like_Date	100	Proteinase K	L	1	131.175
Oleo2_Like_Date	102	Proteinase K	SV	2	204.226
Oleo2_Like_Date	103	Proteinase K	L	1	131.175
Oleo2_Like_Date	105	Proteinase K	SW	2	291.307
Oleo2_Like_Date	107	Proteinase K	MY	2	312.384
Oleo2_Like_Date	109	Proteinase K	QY	2	309.322
Oleo2_Like_Date	110	Proteinase K	V	1	117.148
Oleo2_Like_Date	111	Proteinase K	T	1	119.12
Oleo2_Like_Date	118	Proteinase K	GRRPPGF	7	785.904
Oleo2_Like_Date	121	Proteinase K	DQL	3	374.394
Oleo2_Like_Date	122	Proteinase K	E	1	147.131
Oleo2_Like_Date	124	Proteinase K	QA	2	217.225
Oleo2_Like_Date	126	Proteinase K	RA	2	245.282
Oleo2_Like_Date	128	Proteinase K	RL	2	287.362
Oleo2_Like_Date	129	Proteinase K	A	1	89.094
Oleo2_Like_Date	132	Proteinase K	SKA	3	304.346
Oleo2_Like_Date	135	Proteinase K	RDI	3	402.451
Oleo2_Like_Date	137	Proteinase K	KE	2	275.305
Oleo2_Like_Date	139	Proteinase K	SA	2	176.172
Oleo2_Like_Date	143	Proteinase K	QHRI	4	552.634
Oleo2_Like_Date	144	Proteinase K	D	1	133.104
Oleo3_Like_Date	2	Proteinase K	MA	2	220.287
Oleo3_Like_Date	3	Proteinase K	E	1	147.131
Oleo3_Like_Date	8	Proteinase K	QQQKE	5	659.697
Oleo3_Like_Date	12	Proteinase K	HQPT	4	481.509
Oleo3_Like_Date	16	Proteinase K	SPRV	4	457.53
Oleo3_Like_Date	17	Proteinase K	V	1	117.148
Oleo3_Like_Date	20	Proteinase K	KGV	3	302.374
Oleo3_Like_Date	21	Proteinase K	T	1	119.12
Oleo3_Like_Date	22	Proteinase K	A	1	89.094
Oleo3_Like_Date	23	Proteinase K	A	1	89.094
Oleo3_Like_Date	24	Proteinase K	T	1	119.12
Oleo3_Like_Date	25	Proteinase K	I	1	131.175
Oleo3_Like_Date	29	Proteinase K	GGSL	4	332.357
Oleo3_Like_Date	30	Proteinase K	L	1	131.175
Oleo3_Like_Date	31	Proteinase K	L	1	131.175
Oleo3_Like_Date	32	Proteinase K	L	1	131.175
Oleo3_Like_Date	35	Proteinase K	SGL	3	275.305
Oleo3_Like_Date	38	Proteinase K	MMA	3	351.479
Oleo3_Like_Date	40	Proteinase K	GT	2	176.172
Oleo3_Like_Date	41	Proteinase K	V	1	117.148
Oleo3_Like_Date	42	Proteinase K	I	1	131.175
Oleo3_Like_Date	44	Proteinase K	GV	2	174.2
Oleo3_Like_Date	45	Proteinase K	T	1	119.12
Oleo3_Like_Date	46	Proteinase K	V	1	117.148
Oleo3_Like_Date	47	Proteinase K	V	1	117.148
Oleo3_Like_Date	48	Proteinase K	T	1	119.12
Oleo3_Like_Date	50	Proteinase K	PL	2	228.291
Oleo3_Like_Date	51	Proteinase K	L	1	131.175
Oleo3_Like_Date	52	Proteinase K	V	1	117.148
Oleo3_Like_Date	53	Proteinase K	I	1	131.175
Oleo3_Like_Date	54	Proteinase K	F	1	165.192
Oleo3_Like_Date	57	Proteinase K	SPV	3	301.343
Oleo3_Like_Date	58	Proteinase K	L	1	131.175
Oleo3_Like_Date	59	Proteinase K	V	1	117.148
Oleo3_Like_Date	61	Proteinase K	PA	2	186.211
Oleo3_Like_Date	62	Proteinase K	V	1	117.148
Oleo3_Like_Date	63	Proteinase K	I	1	131.175
Oleo3_Like_Date	64	Proteinase K	T	1	119.12
Oleo3_Like_Date	65	Proteinase K	V	1	117.148
Oleo3_Like_Date	66	Proteinase K	F	1	165.192
Oleo3_Like_Date	67	Proteinase K	L	1	131.175
Oleo3_Like_Date	68	Proteinase K	L	1	131.175
Oleo3_Like_Date	69	Proteinase K	V	1	117.148
Oleo3_Like_Date	70	Proteinase K	T	1	119.12
Oleo3_Like_Date	72	Proteinase K	GF	2	222.244
Oleo3_Like_Date	73	Proteinase K	V	1	117.148
Oleo3_Like_Date	74	Proteinase K	T	1	119.12
Oleo3_Like_Date	78	Proteinase K	SGGL	4	332.357
Oleo3_Like_Date	80	Proteinase K	GV	2	174.2
Oleo3_Like_Date	81	Proteinase K	A	1	89.094
Oleo3_Like_Date	82	Proteinase K	A	1	89.094
Oleo3_Like_Date	83	Proteinase K	I	1	131.175
Oleo3_Like_Date	85	Proteinase K	SV	2	204.226
Oleo3_Like_Date	86	Proteinase K	L	1	131.175
Oleo3_Like_Date	88	Proteinase K	SW	2	291.307
Oleo3_Like_Date	89	Proteinase K	L	1	131.175
Oleo3_Like_Date	90	Proteinase K	Y	1	181.191
Oleo3_Like_Date	92	Proteinase K	KY	2	309.365
Oleo3_Like_Date	93	Proteinase K	L	1	131.175
Oleo3_Like_Date	94	Proteinase K	T	1	119.12
Oleo3_Like_Date	98	Proteinase K	GKRL	4	472.588
Oleo3_Like_Date	102	Proteinase K	PGSE	4	388.378
Oleo3_Like_Date	104	Proteinase K	QL	2	259.305
Oleo3_Like_Date	105	Proteinase K	E	1	147.131
Oleo3_Like_Date	107	Proteinase K	QA	2	217.225
Oleo3_Like_Date	109	Proteinase K	RA	2	245.282
Oleo3_Like_Date	111	Proteinase K	QL	2	259.305
Oleo3_Like_Date	112	Proteinase K	A	1	89.094
Oleo3_Like_Date	115	Proteinase K	SKA	3	304.346
Oleo3_Like_Date	118	Proteinase K	RDI	3	402.451
Oleo3_Like_Date	122	Proteinase K	KDHA	4	469.498
Oleo3_Like_Date	126	Proteinase K	QRRT	4	559.626
Oleo3_Like_Date	127	Proteinase K	E	1	147.131
Oleo3_Like_Date	129	Proteinase K	QA	2	217.225
Oleo3_Like_Date	132	Proteinase K	QSS	3	320.302
Oleo4_Like_Date	2	Proteinase K	MA	2	220.287
Oleo4_Like_Date	4	Proteinase K	KV	2	245.322
Oleo4_Like_Date	7	Proteinase K	RQA	3	373.412
Oleo4_Like_Date	8	Proteinase K	A	1	89.094
Oleo4_Like_Date	10	Proteinase K	RF	2	321.379
Oleo4_Like_Date	11	Proteinase K	V	1	117.148
Oleo4_Like_Date	12	Proteinase K	T	1	119.12
Oleo4_Like_Date	13	Proteinase K	A	1	89.094
Oleo4_Like_Date	15	Proteinase K	GA	2	146.146
Oleo4_Like_Date	18	Proteinase K	MGV	3	305.392
Oleo4_Like_Date	20	Proteinase K	GL	2	188.227
Oleo4_Like_Date	21	Proteinase K	L	1	131.175
Oleo4_Like_Date	22	Proteinase K	V	1	117.148
Oleo4_Like_Date	23	Proteinase K	L	1	131.175
Oleo4_Like_Date	26	Proteinase K	SGL	3	275.305
Oleo4_Like_Date	27	Proteinase K	T	1	119.12
Oleo4_Like_Date	28	Proteinase K	L	1	131.175
Oleo4_Like_Date	29	Proteinase K	T	1	119.12
Oleo4_Like_Date	31	Proteinase K	GT	2	176.172
Oleo4_Like_Date	32	Proteinase K	V	1	117.148
Oleo4_Like_Date	33	Proteinase K	I	1	131.175
Oleo4_Like_Date	35	Proteinase K	GL	2	188.227
Oleo4_Like_Date	36	Proteinase K	V	1	117.148
Oleo4_Like_Date	37	Proteinase K	V	1	117.148
Oleo4_Like_Date	38	Proteinase K	A	1	89.094
Oleo4_Like_Date	39	Proteinase K	T	1	119.12
Oleo4_Like_Date	41	Proteinase K	PL	2	228.291
Oleo4_Like_Date	42	Proteinase K	L	1	131.175
Oleo4_Like_Date	43	Proteinase K	V	1	117.148
Oleo4_Like_Date	44	Proteinase K	I	1	131.175
Oleo4_Like_Date	45	Proteinase K	F	1	165.192
Oleo4_Like_Date	48	Proteinase K	SPI	3	315.37
Oleo4_Like_Date	49	Proteinase K	L	1	131.175
Oleo4_Like_Date	50	Proteinase K	V	1	117.148
Oleo4_Like_Date	52	Proteinase K	PA	2	186.211
Oleo4_Like_Date	53	Proteinase K	A	1	89.094
Oleo4_Like_Date	54	Proteinase K	A	1	89.094
Oleo4_Like_Date	55	Proteinase K	A	1	89.094
Oleo4_Like_Date	56	Proteinase K	A	1	89.094
Oleo4_Like_Date	57	Proteinase K	A	1	89.094
Oleo4_Like_Date	58	Proteinase K	L	1	131.175
Oleo4_Like_Date	59	Proteinase K	V	1	117.148
Oleo4_Like_Date	60	Proteinase K	A	1	89.094
Oleo4_Like_Date	61	Proteinase K	A	1	89.094
Oleo4_Like_Date	63	Proteinase K	GL	2	188.227
Oleo4_Like_Date	64	Proteinase K	L	1	131.175
Oleo4_Like_Date	65	Proteinase K	L	1	131.175
Oleo4_Like_Date	69	Proteinase K	SGGF	4	366.374
Oleo4_Like_Date	71	Proteinase K	GV	2	174.2
Oleo4_Like_Date	72	Proteinase K	A	1	89.094
Oleo4_Like_Date	73	Proteinase K	A	1	89.094
Oleo4_Like_Date	74	Proteinase K	V	1	117.148
Oleo4_Like_Date	76	Proteinase K	SA	2	176.172
Oleo4_Like_Date	77	Proteinase K	L	1	131.175
Oleo4_Like_Date	78	Proteinase K	V	1	117.148
Oleo4_Like_Date	79	Proteinase K	W	1	204.228
Oleo4_Like_Date	80	Proteinase K	I	1	131.175
Oleo4_Like_Date	81	Proteinase K	Y	1	181.191
Oleo4_Like_Date	83	Proteinase K	NY	2	295.295
Oleo4_Like_Date	84	Proteinase K	V	1	117.148
Oleo4_Like_Date	85	Proteinase K	T	1	119.12
Oleo4_Like_Date	92	Proteinase K	GKHPPGA	7	662.746
Oleo4_Like_Date	95	Proteinase K	DRL	3	402.451
Oleo4_Like_Date	97	Proteinase K	DA	2	204.183
Oleo4_Like_Date	98	Proteinase K	A	1	89.094
Oleo4_Like_Date	100	Proteinase K	RA	2	245.282
Oleo4_Like_Date	101	Proteinase K	A	1	89.094
Oleo4_Like_Date	102	Proteinase K	L	1	131.175
Oleo4_Like_Date	103	Proteinase K	A	1	89.094
Oleo4_Like_Date	106	Proteinase K	RKA	3	373.456
Oleo4_Like_Date	109	Proteinase K	RDY	3	452.467
Oleo4_Like_Date	112	Proteinase K	GHY	3	375.384
Oleo4_Like_Date	113	Proteinase K	V	1	117.148
Oleo4_Like_Date	115	Proteinase K	QT	2	247.251
Oleo4_Like_Date	117	Proteinase K	KT	2	247.294
Oleo4_Like_Date	119	Proteinase K	QE	2	275.261
Oleo4_Like_Date	120	Proteinase K	A	1	89.094
Oleo4_Like_Date	121	Proteinase K	A	1	89.094
Oleo4_Like_Date	122	Proteinase K	A	1	89.094
Oleo4_Like_Date	123	Proteinase K	T	1	119.12
Oleo4_Like_Date	125	Proteinase K	GA	2	146.146
Oleo5_Like_Date	2	Proteinase K	MA	2	220.287
Oleo5_Like_Date	8	Proteinase K	DRQPGA	6	642.669
Oleo5_Like_Date	12	Proteinase K	GPRA	4	399.45
Oleo5_Like_Date	16	Proteinase K	QRPA	4	470.529
Oleo5_Like_Date	20	Proteinase K	SGQV	4	389.409
Oleo5_Like_Date	21	Proteinase K	L	1	131.175
Oleo5_Like_Date	22	Proteinase K	L	1	131.175
Oleo5_Like_Date	25	Proteinase K	RRL	3	443.55
Oleo5_Like_Date	29	Proteinase K	QDRA	4	488.501
Oleo5_Like_Date	31	Proteinase K	PT	2	216.237
Oleo5_Like_Date	33	Proteinase K	ST	2	206.199
Oleo5_Like_Date	35	Proteinase K	QV	2	245.279
Oleo5_Like_Date	36	Proteinase K	V	1	117.148
Oleo5_Like_Date	38	Proteinase K	GF	2	222.244
Oleo5_Like_Date	39	Proteinase K	L	1	131.175
Oleo5_Like_Date	40	Proteinase K	T	1	119.12
Oleo5_Like_Date	41	Proteinase K	L	1	131.175
Oleo5_Like_Date	42	Proteinase K	V	1	117.148
Oleo5_Like_Date	43	Proteinase K	I	1	131.175
Oleo5_Like_Date	47	Proteinase K	SGGI	4	332.357
Oleo5_Like_Date	48	Proteinase K	L	1	131.175
Oleo5_Like_Date	49	Proteinase K	L	1	131.175
Oleo5_Like_Date	50	Proteinase K	L	1	131.175
Oleo5_Like_Date	51	Proteinase K	L	1	131.175
Oleo5_Like_Date	52	Proteinase K	T	1	119.12
Oleo5_Like_Date	54	Proteinase K	GL	2	188.227
Oleo5_Like_Date	55	Proteinase K	T	1	119.12
Oleo5_Like_Date	56	Proteinase K	L	1	131.175
Oleo5_Like_Date	57	Proteinase K	T	1	119.12
Oleo5_Like_Date	59	Proteinase K	GT	2	176.172
Oleo5_Like_Date	60	Proteinase K	V	1	117.148
Oleo5_Like_Date	61	Proteinase K	A	1	89.094
Oleo5_Like_Date	62	Proteinase K	A	1	89.094
Oleo5_Like_Date	63	Proteinase K	L	1	131.175
Oleo5_Like_Date	64	Proteinase K	V	1	117.148
Oleo5_Like_Date	65	Proteinase K	F	1	165.192
Oleo5_Like_Date	66	Proteinase K	F	1	165.192
Oleo5_Like_Date	69	Proteinase K	GPI	3	285.343
Oleo5_Like_Date	70	Proteinase K	I	1	131.175
Oleo5_Like_Date	71	Proteinase K	L	1	131.175
Oleo5_Like_Date	72	Proteinase K	L	1	131.175
Oleo5_Like_Date	73	Proteinase K	T	1	119.12
Oleo5_Like_Date	76	Proteinase K	SPI	3	315.37
Oleo5_Like_Date	77	Proteinase K	W	1	204.228
Oleo5_Like_Date	78	Proteinase K	F	1	165.192
Oleo5_Like_Date	80	Proteinase K	PV	2	214.265
Oleo5_Like_Date	81	Proteinase K	A	1	89.094
Oleo5_Like_Date	82	Proteinase K	A	1	89.094
Oleo5_Like_Date	83	Proteinase K	V	1	117.148
Oleo5_Like_Date	84	Proteinase K	I	1	131.175
Oleo5_Like_Date	85	Proteinase K	F	1	165.192
Oleo5_Like_Date	86	Proteinase K	I	1	131.175
Oleo5_Like_Date	88	Proteinase K	SI	2	218.253
Oleo5_Like_Date	89	Proteinase K	A	1	89.094
Oleo5_Like_Date	91	Proteinase K	GF	2	222.244
Oleo5_Like_Date	92	Proteinase K	L	1	131.175
Oleo5_Like_Date	94	Proteinase K	SF	2	252.27
Oleo5_Like_Date	97	Proteinase K	CGF	3	325.383
Oleo5_Like_Date	99	Proteinase K	GV	2	174.2
Oleo5_Like_Date	100	Proteinase K	A	1	89.094
Oleo5_Like_Date	101	Proteinase K	A	1	89.094
Oleo5_Like_Date	102	Proteinase K	V	1	117.148
Oleo5_Like_Date	103	Proteinase K	A	1	89.094
Oleo5_Like_Date	105	Proteinase K	GA	2	146.146
Oleo5_Like_Date	106	Proteinase K	T	1	119.12
Oleo5_Like_Date	107	Proteinase K	W	1	204.228
Oleo5_Like_Date	108	Proteinase K	L	1	131.175
Oleo5_Like_Date	109	Proteinase K	Y	1	181.191
Oleo5_Like_Date	111	Proteinase K	RY	2	337.379
Oleo5_Like_Date	112	Proteinase K	F	1	165.192
Oleo5_Like_Date	118	Proteinase K	SGRHPV	6	651.723
Oleo5_Like_Date	123	Proteinase K	GSDRV	5	532.554
Oleo5_Like_Date	126	Proteinase K	DSA	3	291.261
Oleo5_Like_Date	130	Proteinase K	RSRI	4	530.628
Oleo5_Like_Date	131	Proteinase K	A	1	89.094
Oleo5_Like_Date	133	Proteinase K	DT	2	234.209
Oleo5_Like_Date	134	Proteinase K	A	1	89.094
Oleo5_Like_Date	140	Proteinase K	SHMKDY	6	779.866
Oleo5_Like_Date	141	Proteinase K	A	1	89.094
Oleo5_Like_Date	143	Proteinase K	RE	2	303.318
Oleo5_Like_Date	144	Proteinase K	Y	1	181.191
Oleo5_Like_Date	147	Proteinase K	GGY	3	295.295
Oleo5_Like_Date	148	Proteinase K	L	1	131.175
Oleo5_Like_Date	155	Proteinase K	HSRMKDA	7	843.956
Oleo5_Like_Date	156	Proteinase K	A	1	89.094
Oleo5_Like_Date	159	Proteinase K	PGA	3	243.263
Oleo6_Like_Date	2	Proteinase K	MA	2	220.287
Oleo6_Like_Date	3	Proteinase K	E	1	147.131
Oleo6_Like_Date	8	Proteinase K	RHHQA	5	647.694
Oleo6_Like_Date	12	Proteinase K	PPPA	4	380.444
Oleo6_Like_Date	13	Proteinase K	A	1	89.094
Oleo6_Like_Date	15	Proteinase K	ME	2	278.323
Oleo6_Like_Date	16	Proteinase K	E	1	147.131
Oleo6_Like_Date	17	Proteinase K	L	1	131.175
Oleo6_Like_Date	18	Proteinase K	T	1	119.12
Oleo6_Like_Date	21	Proteinase K	KGL	3	316.401
Oleo6_Like_Date	22	Proteinase K	L	1	131.175
Oleo6_Like_Date	24	Proteinase K	RE	2	303.318
Oleo6_Like_Date	29	Proteinase K	KGPSA	5	458.515
Oleo6_Like_Date	32	Proteinase K	SQV	3	332.357
Oleo6_Like_Date	33	Proteinase K	L	1	131.175
Oleo6_Like_Date	34	Proteinase K	A	1	89.094
Oleo6_Like_Date	35	Proteinase K	V	1	117.148
Oleo6_Like_Date	36	Proteinase K	V	1	117.148
Oleo6_Like_Date	37	Proteinase K	T	1	119.12
Oleo6_Like_Date	38	Proteinase K	L	1	131.175
Oleo6_Like_Date	39	Proteinase K	L	1	131.175
Oleo6_Like_Date	41	Proteinase K	PI	2	228.291
Oleo6_Like_Date	44	Proteinase K	GGI	3	245.278
Oleo6_Like_Date	45	Proteinase K	L	1	131.175
Oleo6_Like_Date	46	Proteinase K	L	1	131.175
Oleo6_Like_Date	47	Proteinase K	A	1	89.094
Oleo6_Like_Date	48	Proteinase K	L	1	131.175
Oleo6_Like_Date	51	Proteinase K	SGI	3	275.305
Oleo6_Like_Date	52	Proteinase K	I	1	131.175
Oleo6_Like_Date	53	Proteinase K	L	1	131.175
Oleo6_Like_Date	54	Proteinase K	A	1	89.094
Oleo6_Like_Date	56	Proteinase K	GT	2	176.172
Oleo6_Like_Date	57	Proteinase K	V	1	117.148
Oleo6_Like_Date	58	Proteinase K	I	1	131.175
Oleo6_Like_Date	60	Proteinase K	GL	2	188.227
Oleo6_Like_Date	61	Proteinase K	A	1	89.094
Oleo6_Like_Date	62	Proteinase K	A	1	89.094
Oleo6_Like_Date	63	Proteinase K	V	1	117.148
Oleo6_Like_Date	64	Proteinase K	T	1	119.12
Oleo6_Like_Date	66	Proteinase K	PL	2	228.291
Oleo6_Like_Date	67	Proteinase K	F	1	165.192
Oleo6_Like_Date	68	Proteinase K	V	1	117.148
Oleo6_Like_Date	69	Proteinase K	I	1	131.175
Oleo6_Like_Date	70	Proteinase K	F	1	165.192
Oleo6_Like_Date	73	Proteinase K	SPV	3	301.343
Oleo6_Like_Date	74	Proteinase K	L	1	131.175
Oleo6_Like_Date	75	Proteinase K	V	1	117.148
Oleo6_Like_Date	77	Proteinase K	PV	2	214.265
Oleo6_Like_Date	78	Proteinase K	A	1	89.094
Oleo6_Like_Date	79	Proteinase K	L	1	131.175
Oleo6_Like_Date	80	Proteinase K	A	1	89.094
Oleo6_Like_Date	81	Proteinase K	I	1	131.175
Oleo6_Like_Date	83	Proteinase K	GL	2	188.227
Oleo6_Like_Date	84	Proteinase K	A	1	89.094
Oleo6_Like_Date	85	Proteinase K	V	1	117.148
Oleo6_Like_Date	88	Proteinase K	MGF	3	353.436
Oleo6_Like_Date	89	Proteinase K	L	1	131.175
Oleo6_Like_Date	90	Proteinase K	A	1	89.094
Oleo6_Like_Date	93	Proteinase K	SGA	3	233.224
Oleo6_Like_Date	94	Proteinase K	F	1	165.192
Oleo6_Like_Date	96	Proteinase K	GL	2	188.227
Oleo6_Like_Date	97	Proteinase K	T	1	119.12
Oleo6_Like_Date	98	Proteinase K	A	1	89.094
Oleo6_Like_Date	99	Proteinase K	L	1	131.175
Oleo6_Like_Date	102	Proteinase K	MSL	3	349.445
Oleo6_Like_Date	104	Proteinase K	SW	2	291.307
Oleo6_Like_Date	105	Proteinase K	V	1	117.148
Oleo6_Like_Date	106	Proteinase K	V	1	117.148
Oleo6_Like_Date	109	Proteinase K	SSV	3	291.304
Oleo6_Like_Date	122	Proteinase K	KGRRGPKRRPPRV	13	1559.89
Oleo6_Like_Date	124	Proteinase K	PA	2	186.211
Oleo6_Like_Date	125	Proteinase K	A	1	89.094
Oleo6_Like_Date	126	Proteinase K	R	1	174.203
Oleo7_Like_date	2	Proteinase K	MA	2	220.287
Oleo7_Like_date	3	Proteinase K	E	1	147.131
Oleo7_Like_date	7	Proteinase K	HRPE	4	537.576
Oleo7_Like_date	9	Proteinase K	GL	2	188.227
Oleo7_Like_date	12	Proteinase K	KGF	3	350.418
Oleo7_Like_date	13	Proteinase K	L	1	131.175
Oleo7_Like_date	17	Proteinase K	PKKA	4	442.559
Oleo7_Like_date	23	Proteinase K	PSKSQV	6	644.726
Oleo7_Like_date	24	Proteinase K	L	1	131.175
Oleo7_Like_date	25	Proteinase K	A	1	89.094
Oleo7_Like_date	26	Proteinase K	V	1	117.148
Oleo7_Like_date	27	Proteinase K	V	1	117.148
Oleo7_Like_date	28	Proteinase K	A	1	89.094
Oleo7_Like_date	29	Proteinase K	V	1	117.148
Oleo7_Like_date	30	Proteinase K	L	1	131.175
Oleo7_Like_date	32	Proteinase K	PI	2	228.291
Oleo7_Like_date	33	Proteinase K	V	1	117.148
Oleo7_Like_date	35	Proteinase K	GL	2	188.227
Oleo7_Like_date	36	Proteinase K	L	1	131.175
Oleo7_Like_date	37	Proteinase K	L	1	131.175
Oleo7_Like_date	38	Proteinase K	L	1	131.175
Oleo7_Like_date	39	Proteinase K	L	1	131.175
Oleo7_Like_date	42	Proteinase K	SGV	3	261.278
Oleo7_Like_date	43	Proteinase K	T	1	119.12
Oleo7_Like_date	44	Proteinase K	L	1	131.175
Oleo7_Like_date	45	Proteinase K	T	1	119.12
Oleo7_Like_date	46	Proteinase K	A	1	89.094
Oleo7_Like_date	48	Proteinase K	SV	2	204.226
Oleo7_Like_date	49	Proteinase K	V	1	117.148
Oleo7_Like_date	51	Proteinase K	GL	2	188.227
Oleo7_Like_date	52	Proteinase K	A	1	89.094
Oleo7_Like_date	53	Proteinase K	V	1	117.148
Oleo7_Like_date	54	Proteinase K	A	1	89.094
Oleo7_Like_date	55	Proteinase K	T	1	119.12
Oleo7_Like_date	57	Proteinase K	PL	2	228.291
Oleo7_Like_date	58	Proteinase K	F	1	165.192
Oleo7_Like_date	59	Proteinase K	L	1	131.175
Oleo7_Like_date	60	Proteinase K	L	1	131.175
Oleo7_Like_date	61	Proteinase K	F	1	165.192
Oleo7_Like_date	64	Proteinase K	SPV	3	301.343
Oleo7_Like_date	65	Proteinase K	L	1	131.175
Oleo7_Like_date	66	Proteinase K	V	1	117.148
Oleo7_Like_date	68	Proteinase K	PA	2	186.211
Oleo7_Like_date	69	Proteinase K	A	1	89.094
Oleo7_Like_date	70	Proteinase K	I	1	131.175
Oleo7_Like_date	71	Proteinase K	A	1	89.094
Oleo7_Like_date	72	Proteinase K	I	1	131.175
Oleo7_Like_date	74	Proteinase K	GL	2	188.227
Oleo7_Like_date	75	Proteinase K	A	1	89.094
Oleo7_Like_date	76	Proteinase K	V	1	117.148
Oleo7_Like_date	77	Proteinase K	T	1	119.12
Oleo7_Like_date	79	Proteinase K	GF	2	222.244
Oleo7_Like_date	80	Proteinase K	L	1	131.175
Oleo7_Like_date	81	Proteinase K	A	1	89.094
Oleo7_Like_date	84	Proteinase K	SGA	3	233.224
Oleo7_Like_date	85	Proteinase K	F	1	165.192
Oleo7_Like_date	87	Proteinase K	GL	2	188.227
Oleo7_Like_date	88	Proteinase K	T	1	119.12
Oleo7_Like_date	90	Proteinase K	GV	2	174.2
Oleo7_Like_date	93	Proteinase K	SSL	3	305.331
Oleo7_Like_date	96	Proteinase K	SCF	3	355.409
Oleo7_Like_date	97	Proteinase K	I	1	131.175
Oleo7_Like_date	98	Proteinase K	E	1	147.131
Oleo7_Like_date	100	Proteinase K	HA	2	226.235
Oleo7_Like_date	103	Proteinase K	RRV	3	429.523
Oleo7_Like_date	104	Proteinase K	V	1	117.148
Oleo7_Like_date	107	Proteinase K	SKA	3	304.346
Oleo7_Like_date	109	Proteinase K	PE	2	244.247
Oleo7_Like_date	111	Proteinase K	QL	2	259.305
Oleo7_Like_date	112	Proteinase K	E	1	147.131
Oleo7_Like_date	113	Proteinase K	L	1	131.175
Oleo7_Like_date	114	Proteinase K	T	1	119.12
Oleo7_Like_date	117	Proteinase K	RQW	3	488.547
Oleo7_Like_date	119	Proteinase K	MA	2	220.287
Oleo7_Like_date	120	Proteinase K	E	1	147.131
Oleo7_Like_date	121	Proteinase K	A	1	89.094
Oleo7_Like_date	122	Proteinase K	A	1	89.094
Oleo7_Like_date	125	Proteinase K	GQV	3	302.33
Oleo7_Like_date	129	Proteinase K	GQRT	4	460.49
Oleo7_Like_date	131	Proteinase K	KE	2	275.305
Oleo7_Like_date	132	Proteinase K	A	1	89.094
Oleo7_Like_date	133	Proteinase K	S	1	105.093
Oleo8_Like_Date	2	Proteinase K	MA	2	220.287
Oleo8_Like_Date	3	Proteinase K	E	1	147.131
Oleo8_Like_Date	5	Proteinase K	RL	2	287.362
Oleo8_Like_Date	7	Proteinase K	PE	2	244.247
Oleo8_Like_Date	9	Proteinase K	GL	2	188.227
Oleo8_Like_Date	12	Proteinase K	RGF	3	378.431
Oleo8_Like_Date	13	Proteinase K	L	1	131.175
Oleo8_Like_Date	15	Proteinase K	PE	2	244.247
Oleo8_Like_Date	23	Proteinase K	KGPSKSQV	8	829.952
Oleo8_Like_Date	24	Proteinase K	L	1	131.175
Oleo8_Like_Date	25	Proteinase K	T	1	119.12
Oleo8_Like_Date	26	Proteinase K	V	1	117.148
Oleo8_Like_Date	27	Proteinase K	V	1	117.148
Oleo8_Like_Date	28	Proteinase K	A	1	89.094
Oleo8_Like_Date	29	Proteinase K	V	1	117.148
Oleo8_Like_Date	30	Proteinase K	F	1	165.192
Oleo8_Like_Date	32	Proteinase K	PI	2	228.291
Oleo8_Like_Date	35	Proteinase K	GGL	3	245.278
Oleo8_Like_Date	36	Proteinase K	L	1	131.175
Oleo8_Like_Date	37	Proteinase K	L	1	131.175
Oleo8_Like_Date	38	Proteinase K	V	1	117.148
Oleo8_Like_Date	39	Proteinase K	L	1	131.175
Oleo8_Like_Date	42	Proteinase K	SGV	3	261.278
Oleo8_Like_Date	43	Proteinase K	T	1	119.12
Oleo8_Like_Date	44	Proteinase K	L	1	131.175
Oleo8_Like_Date	45	Proteinase K	T	1	119.12
Oleo8_Like_Date	46	Proteinase K	A	1	89.094
Oleo8_Like_Date	48	Proteinase K	SV	2	204.226
Oleo8_Like_Date	49	Proteinase K	V	1	117.148
Oleo8_Like_Date	51	Proteinase K	GL	2	188.227
Oleo8_Like_Date	52	Proteinase K	A	1	89.094
Oleo8_Like_Date	53	Proteinase K	I	1	131.175
Oleo8_Like_Date	54	Proteinase K	A	1	89.094
Oleo8_Like_Date	55	Proteinase K	T	1	119.12
Oleo8_Like_Date	57	Proteinase K	PL	2	228.291
Oleo8_Like_Date	58	Proteinase K	F	1	165.192
Oleo8_Like_Date	59	Proteinase K	L	1	131.175
Oleo8_Like_Date	60	Proteinase K	L	1	131.175
Oleo8_Like_Date	61	Proteinase K	F	1	165.192
Oleo8_Like_Date	64	Proteinase K	SPV	3	301.343
Oleo8_Like_Date	65	Proteinase K	L	1	131.175
Oleo8_Like_Date	66	Proteinase K	V	1	117.148
Oleo8_Like_Date	68	Proteinase K	PA	2	186.211
Oleo8_Like_Date	69	Proteinase K	A	1	89.094
Oleo8_Like_Date	70	Proteinase K	I	1	131.175
Oleo8_Like_Date	71	Proteinase K	A	1	89.094
Oleo8_Like_Date	72	Proteinase K	I	1	131.175
Oleo8_Like_Date	74	Proteinase K	GL	2	188.227
Oleo8_Like_Date	75	Proteinase K	A	1	89.094
Oleo8_Like_Date	76	Proteinase K	V	1	117.148
Oleo8_Like_Date	77	Proteinase K	T	1	119.12
Oleo8_Like_Date	79	Proteinase K	GF	2	222.244
Oleo8_Like_Date	80	Proteinase K	L	1	131.175
Oleo8_Like_Date	81	Proteinase K	A	1	89.094
Oleo8_Like_Date	84	Proteinase K	SGA	3	233.224
Oleo8_Like_Date	85	Proteinase K	F	1	165.192
Oleo8_Like_Date	87	Proteinase K	GL	2	188.227
Oleo8_Like_Date	88	Proteinase K	T	1	119.12
Oleo8_Like_Date	90	Proteinase K	GL	2	188.227
Oleo8_Like_Date	93	Proteinase K	SSL	3	305.331
Oleo8_Like_Date	96	Proteinase K	SCF	3	355.409
Oleo8_Like_Date	98	Proteinase K	ME	2	278.323
Oleo8_Like_Date	99	Proteinase K	E	1	147.131
Oleo8_Like_Date	100	Proteinase K	A	1	89.094
Oleo8_Like_Date	103	Proteinase K	RRL	3	443.55
Oleo8_Like_Date	104	Proteinase K	V	1	117.148
Oleo8_Like_Date	107	Proteinase K	SKA	3	304.346
Oleo8_Like_Date	111	Proteinase K	PNQL	4	470.526
Oleo8_Like_Date	112	Proteinase K	E	1	147.131
Oleo8_Like_Date	114	Proteinase K	QV	2	245.279
Oleo8_Like_Date	118	Proteinase K	RQRT	4	559.626
Oleo8_Like_Date	119	Proteinase K	A	1	89.094
Oleo8_Like_Date	120	Proteinase K	E	1	147.131
Oleo8_Like_Date	121	Proteinase K	A	1	89.094
Oleo8_Like_Date	122	Proteinase K	V	1	117.148
Oleo8_Like_Date	125	Proteinase K	GHV	3	311.341
Oleo8_Like_Date	129	Proteinase K	GQRT	4	460.49
Oleo8_Like_Date	131	Proteinase K	KE	2	275.305
Oleo8_Like_Date	132	Proteinase K	A	1	89.094
Oleo8_Like_Date	133	Proteinase K	T	1	119.12
Oleo8_Like_Date	140	Proteinase K	QGMQGRT	7	776.866
Oleo9_Like_Date	2	Proteinase K	MA	2	220.287
Oleo9_Like_Date	3	Proteinase K	I	1	131.175
Oleo9_Like_Date	5	Proteinase K	MT	2	250.313
Oleo9_Like_Date	6	Proteinase K	E	1	147.131
Oleo9_Like_Date	7	Proteinase K	Y	1	181.191
Oleo9_Like_Date	8	Proteinase K	E	1	147.131
Oleo9_Like_Date	11	Proteinase K	SQY	3	396.4
Oleo9_Like_Date	17	Proteinase K	RPPPPA	6	633.748
Oleo9_Like_Date	18	Proteinase K	A	1	89.094
Oleo9_Like_Date	19	Proteinase K	V	1	117.148
Oleo9_Like_Date	20	Proteinase K	E	1	147.131
Oleo9_Like_Date	22	Proteinase K	RI	2	287.362
Oleo9_Like_Date	24	Proteinase K	KI	2	259.349
Oleo9_Like_Date	25	Proteinase K	F	1	165.192
Oleo9_Like_Date	26	Proteinase K	L	1	131.175
Oleo9_Like_Date	28	Proteinase K	PE	2	244.247
Oleo9_Like_Date	30	Proteinase K	KV	2	245.322
Oleo9_Like_Date	33	Proteinase K	PSA	3	273.289
Oleo9_Like_Date	36	Proteinase K	SQV	3	332.357
Oleo9_Like_Date	37	Proteinase K	L	1	131.175
Oleo9_Like_Date	38	Proteinase K	V	1	117.148
Oleo9_Like_Date	39	Proteinase K	A	1	89.094
Oleo9_Like_Date	40	Proteinase K	V	1	117.148
Oleo9_Like_Date	41	Proteinase K	T	1	119.12
Oleo9_Like_Date	42	Proteinase K	L	1	131.175
Oleo9_Like_Date	43	Proteinase K	L	1	131.175
Oleo9_Like_Date	44	Proteinase K	A	1	89.094
Oleo9_Like_Date	45	Proteinase K	I	1	131.175
Oleo9_Like_Date	48	Proteinase K	GGI	3	245.278
Oleo9_Like_Date	49	Proteinase K	L	1	131.175
Oleo9_Like_Date	50	Proteinase K	L	1	131.175
Oleo9_Like_Date	51	Proteinase K	A	1	89.094
Oleo9_Like_Date	52	Proteinase K	L	1	131.175
Oleo9_Like_Date	55	Proteinase K	SGI	3	275.305
Oleo9_Like_Date	56	Proteinase K	T	1	119.12
Oleo9_Like_Date	57	Proteinase K	L	1	131.175
Oleo9_Like_Date	58	Proteinase K	T	1	119.12
Oleo9_Like_Date	60	Proteinase K	GT	2	176.172
Oleo9_Like_Date	61	Proteinase K	V	1	117.148
Oleo9_Like_Date	62	Proteinase K	I	1	131.175
Oleo9_Like_Date	64	Proteinase K	GL	2	188.227
Oleo9_Like_Date	65	Proteinase K	A	1	89.094
Oleo9_Like_Date	66	Proteinase K	V	1	117.148
Oleo9_Like_Date	67	Proteinase K	A	1	89.094
Oleo9_Like_Date	68	Proteinase K	A	1	89.094
Oleo9_Like_Date	70	Proteinase K	PL	2	228.291
Oleo9_Like_Date	71	Proteinase K	F	1	165.192
Oleo9_Like_Date	72	Proteinase K	V	1	117.148
Oleo9_Like_Date	73	Proteinase K	L	1	131.175
Oleo9_Like_Date	74	Proteinase K	F	1	165.192
Oleo9_Like_Date	77	Proteinase K	SPV	3	301.343
Oleo9_Like_Date	78	Proteinase K	L	1	131.175
Oleo9_Like_Date	79	Proteinase K	V	1	117.148
Oleo9_Like_Date	81	Proteinase K	PA	2	186.211
Oleo9_Like_Date	82	Proteinase K	A	1	89.094
Oleo9_Like_Date	84	Proteinase K	MA	2	220.287
Oleo9_Like_Date	85	Proteinase K	I	1	131.175
Oleo9_Like_Date	87	Proteinase K	GL	2	188.227
Oleo9_Like_Date	88	Proteinase K	A	1	89.094
Oleo9_Like_Date	89	Proteinase K	V	1	117.148
Oleo9_Like_Date	90	Proteinase K	T	1	119.12
Oleo9_Like_Date	92	Proteinase K	GL	2	188.227
Oleo9_Like_Date	93	Proteinase K	V	1	117.148
Oleo9_Like_Date	94	Proteinase K	A	1	89.094
Oleo9_Like_Date	97	Proteinase K	SGA	3	233.224
Oleo9_Like_Date	98	Proteinase K	L	1	131.175
Oleo9_Like_Date	100	Proteinase K	GL	2	188.227
Oleo9_Like_Date	101	Proteinase K	T	1	119.12
Oleo9_Like_Date	102	Proteinase K	A	1	89.094
Oleo9_Like_Date	103	Proteinase K	L	1	131.175
Oleo9_Like_Date	104	Proteinase K	V	1	117.148
Oleo9_Like_Date	105	Proteinase K	A	1	89.094
Oleo9_Like_Date	106	Proteinase K	L	1	131.175
Oleo9_Like_Date	108	Proteinase K	SW	2	291.307
Oleo9_Like_Date	109	Proteinase K	V	1	117.148
Oleo9_Like_Date	110	Proteinase K	V	1	117.148
Oleo9_Like_Date	112	Proteinase K	SY	2	268.269
Oleo9_Like_Date	121	Proteinase K	MRGRRRRPE	9	1213.43
Oleo9_Like_Date	124	Proteinase K	GME	3	335.375
Oleo9_Like_Date	126	Proteinase K	HA	2	226.235
Oleo9_Like_Date	131	Proteinase K	KRRMA	5	660.836
Oleo9_Like_Date	132	Proteinase K	E	1	147.131
Oleo9_Like_Date	133	Proteinase K	A	1	89.094
Oleo9_Like_Date	134	Proteinase K	A	1	89.094
Oleo9_Like_Date	137	Proteinase K	GRV	3	330.387
Oleo9_Like_Date	141	Proteinase K	GQRA	4	430.464
Oleo9_Like_Date	144	Proteinase K	KGV	3	302.374
Oleo9_Like_Date	148	Proteinase K	GQGI	4	373.409
Oleo9_Like_Date	150	Proteinase K	QE	2	275.261
Oleo9_Like_Date	152	Proteinase K	KA	2	217.268
Oleo9_Like_Date	154	Proteinase K	QE	2	275.261
Oleo9_Like_Date	155	Proteinase K	V	1	117.148
Oleo9_Like_Date	156	Proteinase K	A	1	89.094
Oleo9_Like_Date	158	Proteinase K	ST	2	206.199

## Sheet: Steroleosin_Like_Date 
Steroleosin	Position of cleavage site	Name of cleaving enzyme(s)	Resulting peptide sequence	Peptide length [aa]	Peptide mass [Da]
Steroleo1_Like_Date	3	Proteinase K	MDL	3	377.456
Steroleo1_Like_Date	4	Proteinase K	I	1	131.175
Steroleo1_Like_Date	5	Proteinase K	T	1	119.12
Steroleo1_Like_Date	7	Proteinase K	KF	2	293.366
Steroleo1_Like_Date	10	Proteinase K	MNL	3	376.471
Steroleo1_Like_Date	11	Proteinase K	F	1	165.192
Steroleo1_Like_Date	12	Proteinase K	A	1	89.094
Steroleo1_Like_Date	15	Proteinase K	PPT	3	313.354
Steroleo1_Like_Date	16	Proteinase K	L	1	131.175
Steroleo1_Like_Date	17	Proteinase K	L	1	131.175
Steroleo1_Like_Date	18	Proteinase K	T	1	119.12
Steroleo1_Like_Date	19	Proteinase K	A	1	89.094
Steroleo1_Like_Date	20	Proteinase K	L	1	131.175
Steroleo1_Like_Date	21	Proteinase K	F	1	165.192
Steroleo1_Like_Date	22	Proteinase K	F	1	165.192
Steroleo1_Like_Date	23	Proteinase K	L	1	131.175
Steroleo1_Like_Date	24	Proteinase K	L	1	131.175
Steroleo1_Like_Date	27	Proteinase K	PPL	3	325.408
Steroleo1_Like_Date	28	Proteinase K	Y	1	181.191
Steroleo1_Like_Date	29	Proteinase K	F	1	165.192
Steroleo1_Like_Date	30	Proteinase K	F	1	165.192
Steroleo1_Like_Date	32	Proteinase K	KL	2	259.349
Steroleo1_Like_Date	33	Proteinase K	F	1	165.192
Steroleo1_Like_Date	34	Proteinase K	L	1	131.175
Steroleo1_Like_Date	36	Proteinase K	SF	2	252.27
Steroleo1_Like_Date	37	Proteinase K	I	1	131.175
Steroleo1_Like_Date	40	Proteinase K	SSL	3	305.331
Steroleo1_Like_Date	41	Proteinase K	F	1	165.192
Steroleo1_Like_Date	43	Proteinase K	PE	2	244.247
Steroleo1_Like_Date	46	Proteinase K	DML	3	377.456
Steroleo1_Like_Date	49	Proteinase K	HKV	3	382.463
Steroleo1_Like_Date	50	Proteinase K	V	1	117.148
Steroleo1_Like_Date	51	Proteinase K	L	1	131.175
Steroleo1_Like_Date	52	Proteinase K	I	1	131.175
Steroleo1_Like_Date	53	Proteinase K	T	1	119.12
Steroleo1_Like_Date	55	Proteinase K	GA	2	146.146
Steroleo1_Like_Date	59	Proteinase K	SSGI	4	362.383
Steroleo1_Like_Date	61	Proteinase K	GE	2	204.183
Steroleo1_Like_Date	64	Proteinase K	QMA	3	348.417
Steroleo1_Like_Date	65	Proteinase K	Y	1	181.191
Steroleo1_Like_Date	67	Proteinase K	QY	2	309.322
Steroleo1_Like_Date	68	Proteinase K	A	1	89.094
Steroleo1_Like_Date	72	Proteinase K	KKGA	4	402.494
Steroleo1_Like_Date	74	Proteinase K	CL	2	234.313
Steroleo1_Like_Date	75	Proteinase K	V	1	117.148
Steroleo1_Like_Date	76	Proteinase K	L	1	131.175
Steroleo1_Like_Date	77	Proteinase K	V	1	117.148
Steroleo1_Like_Date	78	Proteinase K	A	1	89.094
Steroleo1_Like_Date	81	Proteinase K	RRE	3	459.506
Steroleo1_Like_Date	84	Proteinase K	SSL	3	305.331
Steroleo1_Like_Date	85	Proteinase K	L	1	131.175
Steroleo1_Like_Date	86	Proteinase K	E	1	147.131
Steroleo1_Like_Date	87	Proteinase K	V	1	117.148
Steroleo1_Like_Date	88	Proteinase K	A	1	89.094
Steroleo1_Like_Date	91	Proteinase K	KRA	3	373.456
Steroleo1_Like_Date	93	Proteinase K	QE	2	275.261
Steroleo1_Like_Date	94	Proteinase K	L	1	131.175
Steroleo1_Like_Date	99	Proteinase K	GSPDV	5	473.483
Steroleo1_Like_Date	100	Proteinase K	L	1	131.175
Steroleo1_Like_Date	101	Proteinase K	V	1	117.148
Steroleo1_Like_Date	102	Proteinase K	L	1	131.175
Steroleo1_Like_Date	104	Proteinase K	PA	2	186.211
Steroleo1_Like_Date	106	Proteinase K	DV	2	232.236
Steroleo1_Like_Date	107	Proteinase K	A	1	89.094
Steroleo1_Like_Date	110	Proteinase K	KPE	3	372.422
Steroleo1_Like_Date	111	Proteinase K	E	1	147.131
Steroleo1_Like_Date	115	Proteinase K	CRRF	4	580.706
Steroleo1_Like_Date	116	Proteinase K	I	1	131.175
Steroleo1_Like_Date	118	Proteinase K	DA	2	204.183
Steroleo1_Like_Date	119	Proteinase K	A	1	89.094
Steroleo1_Like_Date	120	Proteinase K	I	1	131.175
Steroleo1_Like_Date	123	Proteinase K	SHF	3	389.411
Steroleo1_Like_Date	126	Proteinase K	GRL	3	344.414
Steroleo1_Like_Date	129	Proteinase K	DHL	3	383.404
Steroleo1_Like_Date	130	Proteinase K	V	1	117.148
Steroleo1_Like_Date	133	Proteinase K	NNA	3	317.302
Steroleo1_Like_Date	135	Proteinase K	GI	2	188.227
Steroleo1_Like_Date	136	Proteinase K	A	1	89.094
Steroleo1_Like_Date	138	Proteinase K	NL	2	245.278
Steroleo1_Like_Date	141	Proteinase K	CMF	3	399.523
Steroleo1_Like_Date	142	Proteinase K	E	1	147.131
Steroleo1_Like_Date	143	Proteinase K	E	1	147.131
Steroleo1_Like_Date	144	Proteinase K	A	1	89.094
Steroleo1_Like_Date	145	Proteinase K	E	1	147.131
Steroleo1_Like_Date	147	Proteinase K	DV	2	232.236
Steroleo1_Like_Date	148	Proteinase K	T	1	119.12
Steroleo1_Like_Date	150	Proteinase K	NF	2	279.296
Steroleo1_Like_Date	151	Proteinase K	T	1	119.12
Steroleo1_Like_Date	153	Proteinase K	PV	2	214.265
Steroleo1_Like_Date	156	Proteinase K	MDV	3	363.429
Steroleo1_Like_Date	158	Proteinase K	NF	2	279.296
Steroleo1_Like_Date	159	Proteinase K	W	1	204.228
Steroleo1_Like_Date	162	Proteinase K	GSI	3	275.305
Steroleo1_Like_Date	163	Proteinase K	Y	1	181.191
Steroleo1_Like_Date	165	Proteinase K	PT	2	216.237
Steroleo1_Like_Date	166	Proteinase K	Y	1	181.191
Steroleo1_Like_Date	167	Proteinase K	F	1	165.192
Steroleo1_Like_Date	168	Proteinase K	A	1	89.094
Steroleo1_Like_Date	169	Proteinase K	L	1	131.175
Steroleo1_Like_Date	172	Proteinase K	PHL	3	365.432
Steroleo1_Like_Date	175	Proteinase K	KQT	3	375.425
Steroleo1_Like_Date	179	Proteinase K	RGRI	4	500.602
Steroleo1_Like_Date	180	Proteinase K	V	1	117.148
Steroleo1_Like_Date	181	Proteinase K	V	1	117.148
Steroleo1_Like_Date	186	Proteinase K	NSSSA	5	464.432
Steroleo1_Like_Date	188	Proteinase K	GW	2	261.28
Steroleo1_Like_Date	189	Proteinase K	L	1	131.175
Steroleo1_Like_Date	196	Proteinase K	PMPRMSF	7	865.076
Steroleo1_Like_Date	197	Proteinase K	Y	1	181.191
Steroleo1_Like_Date	199	Proteinase K	NA	2	203.198
Steroleo1_Like_Date	202	Proteinase K	SKA	3	304.346
Steroleo1_Like_Date	203	Proteinase K	A	1	89.094
Steroleo1_Like_Date	204	Proteinase K	L	1	131.175
Steroleo1_Like_Date	205	Proteinase K	I	1	131.175
Steroleo1_Like_Date	207	Proteinase K	NF	2	279.296
Steroleo1_Like_Date	208	Proteinase K	F	1	165.192
Steroleo1_Like_Date	209	Proteinase K	E	1	147.131
Steroleo1_Like_Date	210	Proteinase K	T	1	119.12
Steroleo1_Like_Date	211	Proteinase K	L	1	131.175
Steroleo1_Like_Date	213	Proteinase K	RI	2	287.362
Steroleo1_Like_Date	214	Proteinase K	E	1	147.131
Steroleo1_Like_Date	215	Proteinase K	F	1	165.192
Steroleo1_Like_Date	218	Proteinase K	GHE	3	341.324
Steroleo1_Like_Date	219	Proteinase K	I	1	131.175
Steroleo1_Like_Date	221	Proteinase K	GI	2	188.227
Steroleo1_Like_Date	222	Proteinase K	T	1	119.12
Steroleo1_Like_Date	223	Proteinase K	I	1	131.175
Steroleo1_Like_Date	224	Proteinase K	A	1	89.094
Steroleo1_Like_Date	225	Proteinase K	T	1	119.12
Steroleo1_Like_Date	227	Proteinase K	PW	2	301.345
Steroleo1_Like_Date	228	Proteinase K	W	1	204.228
Steroleo1_Like_Date	229	Proteinase K	I	1	131.175
Steroleo1_Like_Date	230	Proteinase K	E	1	147.131
Steroleo1_Like_Date	232	Proteinase K	SE	2	234.209
Steroleo1_Like_Date	234	Proteinase K	MT	2	250.313
Steroleo1_Like_Date	238	Proteinase K	QGKF	4	478.549
Steroleo1_Like_Date	239	Proteinase K	L	1	131.175
Steroleo1_Like_Date	242	Proteinase K	SKE	3	362.383
Steroleo1_Like_Date	246	Proteinase K	GKMV	4	433.566
Steroleo1_Like_Date	247	Proteinase K	V	1	117.148
Steroleo1_Like_Date	250	Proteinase K	DQE	3	390.35
Steroleo1_Like_Date	251	Proteinase K	L	1	131.175
Steroleo1_Like_Date	254	Proteinase K	RDI	3	402.451
Steroleo1_Like_Date	256	Proteinase K	QV	2	245.279
Steroleo1_Like_Date	258	Proteinase K	GL	2	188.227
Steroleo1_Like_Date	259	Proteinase K	F	1	165.192
Steroleo1_Like_Date	260	Proteinase K	L	1	131.175
Steroleo1_Like_Date	261	Proteinase K	V	1	117.148
Steroleo1_Like_Date	263	Proteinase K	GY	2	238.243
Steroleo1_Like_Date	268	Proteinase K	SDGCT	5	481.478
Steroleo1_Like_Date	270	Proteinase K	KA	2	217.268
Steroleo1_Like_Date	271	Proteinase K	I	1	131.175
Steroleo1_Like_Date	272	Proteinase K	V	1	117.148
Steroleo1_Like_Date	275	Proteinase K	NGA	3	260.25
Steroleo1_Like_Date	281	Proteinase K	CRGDRY	6	768.846
Steroleo1_Like_Date	282	Proteinase K	V	1	117.148
Steroleo1_Like_Date	283	Proteinase K	T	1	119.12
Steroleo1_Like_Date	284	Proteinase K	E	1	147.131
Steroleo1_Like_Date	287	Proteinase K	PSW	3	388.423
Steroleo1_Like_Date	288	Proteinase K	F	1	165.192
Steroleo1_Like_Date	291	Proteinase K	KML	3	390.541
Steroleo1_Like_Date	292	Proteinase K	Y	1	181.191
Steroleo1_Like_Date	293	Proteinase K	L	1	131.175
Steroleo1_Like_Date	294	Proteinase K	W	1	204.228
Steroleo1_Like_Date	296	Proteinase K	RV	2	273.335
Steroleo1_Like_Date	297	Proteinase K	F	1	165.192
Steroleo1_Like_Date	298	Proteinase K	A	1	89.094
Steroleo1_Like_Date	300	Proteinase K	PE	2	244.247
Steroleo1_Like_Date	301	Proteinase K	V	1	117.148
Steroleo1_Like_Date	302	Proteinase K	L	1	131.175
Steroleo1_Like_Date	304	Proteinase K	DW	2	319.317
Steroleo1_Like_Date	305	Proteinase K	L	1	131.175
Steroleo1_Like_Date	306	Proteinase K	Y	1	181.191
Steroleo1_Like_Date	308	Proteinase K	HF	2	302.333
Steroleo1_Like_Date	309	Proteinase K	L	1	131.175
Steroleo1_Like_Date	310	Proteinase K	Y	1	181.191
Steroleo1_Like_Date	311	Proteinase K	V	1	117.148
Steroleo1_Like_Date	312	Proteinase K	T	1	119.12
Steroleo1_Like_Date	316	Proteinase K	KPGT	4	401.463
Steroleo1_Like_Date	318	Proteinase K	PT	2	216.237
Steroleo1_Like_Date	320	Proteinase K	SE	2	234.209
Steroleo1_Like_Date	321	Proteinase K	V	1	117.148
Steroleo1_Like_Date	323	Proteinase K	PI	2	228.291
Steroleo1_Like_Date	326	Proteinase K	KQE	3	403.436
Steroleo1_Like_Date	328	Proteinase K	NV	2	231.252
Steroleo1_Like_Date	330	Proteinase K	GS	2	162.145
Steroleo2_Like_Date	3	Proteinase K	MDF	3	411.473
Steroleo2_Like_Date	4	Proteinase K	F	1	165.192
Steroleo2_Like_Date	7	Proteinase K	NGF	3	336.348
Steroleo2_Like_Date	8	Proteinase K	L	1	131.175
Steroleo2_Like_Date	10	Proteinase K	SV	2	204.226
Steroleo2_Like_Date	11	Proteinase K	V	1	117.148
Steroleo2_Like_Date	14	Proteinase K	MHL	3	399.508
Steroleo2_Like_Date	15	Proteinase K	A	1	89.094
Steroleo2_Like_Date	16	Proteinase K	I	1	131.175
Steroleo2_Like_Date	17	Proteinase K	A	1	89.094
Steroleo2_Like_Date	19	Proteinase K	MF	2	296.384
Steroleo2_Like_Date	20	Proteinase K	L	1	131.175
Steroleo2_Like_Date	21	Proteinase K	L	1	131.175
Steroleo2_Like_Date	22	Proteinase K	A	1	89.094
Steroleo2_Like_Date	23	Proteinase K	Y	1	181.191
Steroleo2_Like_Date	24	Proteinase K	L	1	131.175
Steroleo2_Like_Date	26	Proteinase K	PV	2	214.265
Steroleo2_Like_Date	28	Proteinase K	RL	2	287.362
Steroleo2_Like_Date	29	Proteinase K	V	1	117.148
Steroleo2_Like_Date	30	Proteinase K	W	1	204.228
Steroleo2_Like_Date	32	Proteinase K	RV	2	273.335
Steroleo2_Like_Date	33	Proteinase K	V	1	117.148
Steroleo2_Like_Date	35	Proteinase K	RW	2	360.416
Steroleo2_Like_Date	37	Proteinase K	ML	2	262.367
Steroleo2_Like_Date	38	Proteinase K	V	1	117.148
Steroleo2_Like_Date	41	Proteinase K	RPF	3	418.496
Steroleo2_Like_Date	43	Proteinase K	SE	2	234.209
Steroleo2_Like_Date	44	Proteinase K	E	1	147.131
Steroleo2_Like_Date	50	Proteinase K	DMNGKV	6	662.759
Steroleo2_Like_Date	51	Proteinase K	V	1	117.148
Steroleo2_Like_Date	52	Proteinase K	L	1	131.175
Steroleo2_Like_Date	53	Proteinase K	I	1	131.175
Steroleo2_Like_Date	54	Proteinase K	T	1	119.12
Steroleo2_Like_Date	56	Proteinase K	GA	2	146.146
Steroleo2_Like_Date	60	Proteinase K	SSGI	4	362.383
Steroleo2_Like_Date	62	Proteinase K	GE	2	204.183
Steroleo2_Like_Date	64	Proteinase K	CV	2	220.287
Steroleo2_Like_Date	65	Proteinase K	A	1	89.094
Steroleo2_Like_Date	66	Proteinase K	Y	1	181.191
Steroleo2_Like_Date	68	Proteinase K	QY	2	309.322
Steroleo2_Like_Date	69	Proteinase K	A	1	89.094
Steroleo2_Like_Date	70	Proteinase K	T	1	119.12
Steroleo2_Like_Date	73	Proteinase K	RGA	3	302.333
Steroleo2_Like_Date	75	Proteinase K	SL	2	218.253
Steroleo2_Like_Date	76	Proteinase K	V	1	117.148
Steroleo2_Like_Date	77	Proteinase K	L	1	131.175
Steroleo2_Like_Date	78	Proteinase K	V	1	117.148
Steroleo2_Like_Date	79	Proteinase K	A	1	89.094
Steroleo2_Like_Date	82	Proteinase K	RRE	3	459.506
Steroleo2_Like_Date	84	Proteinase K	HA	2	226.235
Steroleo2_Like_Date	85	Proteinase K	L	1	131.175
Steroleo2_Like_Date	88	Proteinase K	KSV	3	332.4
Steroleo2_Like_Date	89	Proteinase K	A	1	89.094
Steroleo2_Like_Date	91	Proteinase K	RT	2	275.308
Steroleo2_Like_Date	92	Proteinase K	A	1	89.094
Steroleo2_Like_Date	94	Proteinase K	NE	2	261.235
Steroleo2_Like_Date	95	Proteinase K	L	1	131.175
Steroleo2_Like_Date	97	Proteinase K	GA	2	146.146
Steroleo2_Like_Date	99	Proteinase K	PE	2	244.247
Steroleo2_Like_Date	100	Proteinase K	V	1	117.148
Steroleo2_Like_Date	101	Proteinase K	L	1	131.175
Steroleo2_Like_Date	102	Proteinase K	V	1	117.148
Steroleo2_Like_Date	105	Proteinase K	KPA	3	314.385
Steroleo2_Like_Date	107	Proteinase K	DI	2	246.263
Steroleo2_Like_Date	109	Proteinase K	SI	2	218.253
Steroleo2_Like_Date	112	Proteinase K	PDE	3	359.336
Steroleo2_Like_Date	116	Proteinase K	SKRI	4	502.614
Steroleo2_Like_Date	117	Proteinase K	I	1	131.175
Steroleo2_Like_Date	118	Proteinase K	E	1	147.131
Steroleo2_Like_Date	119	Proteinase K	E	1	147.131
Steroleo2_Like_Date	120	Proteinase K	T	1	119.12
Steroleo2_Like_Date	121	Proteinase K	I	1	131.175
Steroleo2_Like_Date	122	Proteinase K	A	1	89.094
Steroleo2_Like_Date	124	Proteinase K	HF	2	302.333
Steroleo2_Like_Date	127	Proteinase K	GQL	3	316.357
Steroleo2_Like_Date	130	Proteinase K	NHL	3	382.42
Steroleo2_Like_Date	131	Proteinase K	V	1	117.148
Steroleo2_Like_Date	132	Proteinase K	V	1	117.148
Steroleo2_Like_Date	134	Proteinase K	NA	2	203.198
Steroleo2_Like_Date	136	Proteinase K	GI	2	188.227
Steroleo2_Like_Date	137	Proteinase K	W	1	204.228
Steroleo2_Like_Date	141	Proteinase K	SSCL	4	408.47
Steroleo2_Like_Date	142	Proteinase K	V	1	117.148
Steroleo2_Like_Date	143	Proteinase K	E	1	147.131
Steroleo2_Like_Date	145	Proteinase K	DI	2	246.263
Steroleo2_Like_Date	146	Proteinase K	T	1	119.12
Steroleo2_Like_Date	148	Proteinase K	NI	2	245.278
Steroleo2_Like_Date	150	Proteinase K	SA	2	176.172
Steroleo2_Like_Date	151	Proteinase K	F	1	165.192
Steroleo2_Like_Date	152	Proteinase K	T	1	119.12
Steroleo2_Like_Date	154	Proteinase K	QV	2	245.279
Steroleo2_Like_Date	157	Proteinase K	MDV	3	363.429
Steroleo2_Like_Date	159	Proteinase K	NF	2	279.296
Steroleo2_Like_Date	160	Proteinase K	W	1	204.228
Steroleo2_Like_Date	163	Proteinase K	GSV	3	261.278
Steroleo2_Like_Date	164	Proteinase K	Y	1	181.191
Steroleo2_Like_Date	166	Proteinase K	PT	2	216.237
Steroleo2_Like_Date	167	Proteinase K	Y	1	181.191
Steroleo2_Like_Date	168	Proteinase K	Y	1	181.191
Steroleo2_Like_Date	169	Proteinase K	A	1	89.094
Steroleo2_Like_Date	170	Proteinase K	I	1	131.175
Steroleo2_Like_Date	173	Proteinase K	PHL	3	365.432
Steroleo2_Like_Date	175	Proteinase K	KT	2	247.294
Steroleo2_Like_Date	180	Proteinase K	SHGNI	5	526.55
Steroleo2_Like_Date	181	Proteinase K	I	1	131.175
Steroleo2_Like_Date	182	Proteinase K	V	1	117.148
Steroleo2_Like_Date	183	Proteinase K	T	1	119.12
Steroleo2_Like_Date	184	Proteinase K	A	1	89.094
Steroleo2_Like_Date	186	Proteinase K	SV	2	204.226
Steroleo2_Like_Date	187	Proteinase K	A	1	89.094
Steroleo2_Like_Date	190	Proteinase K	GHV	3	311.341
Steroleo2_Like_Date	192	Proteinase K	PT	2	216.237
Steroleo2_Like_Date	193	Proteinase K	A	1	89.094
Steroleo2_Like_Date	197	Proteinase K	RMGI	4	475.607
Steroleo2_Like_Date	198	Proteinase K	Y	1	181.191
Steroleo2_Like_Date	200	Proteinase K	NA	2	203.198
Steroleo2_Like_Date	203	Proteinase K	SKA	3	304.346
Steroleo2_Like_Date	204	Proteinase K	A	1	89.094
Steroleo2_Like_Date	205	Proteinase K	V	1	117.148
Steroleo2_Like_Date	206	Proteinase K	I	1	131.175
Steroleo2_Like_Date	208	Proteinase K	RF	2	321.379
Steroleo2_Like_Date	209	Proteinase K	Y	1	181.191
Steroleo2_Like_Date	210	Proteinase K	E	1	147.131
Steroleo2_Like_Date	211	Proteinase K	T	1	119.12
Steroleo2_Like_Date	212	Proteinase K	L	1	131.175
Steroleo2_Like_Date	215	Proteinase K	RSE	3	390.396
Steroleo2_Like_Date	216	Proteinase K	L	1	131.175
Steroleo2_Like_Date	219	Proteinase K	GSE	3	291.261
Steroleo2_Like_Date	220	Proteinase K	I	1	131.175
Steroleo2_Like_Date	222	Proteinase K	RI	2	287.362
Steroleo2_Like_Date	223	Proteinase K	T	1	119.12
Steroleo2_Like_Date	224	Proteinase K	I	1	131.175
Steroleo2_Like_Date	225	Proteinase K	I	1	131.175
Steroleo2_Like_Date	226	Proteinase K	T	1	119.12
Steroleo2_Like_Date	229	Proteinase K	PGY	3	335.36
Steroleo2_Like_Date	230	Proteinase K	V	1	117.148
Steroleo2_Like_Date	231	Proteinase K	E	1	147.131
Steroleo2_Like_Date	233	Proteinase K	SE	2	234.209
Steroleo2_Like_Date	234	Proteinase K	L	1	131.175
Steroleo2_Like_Date	235	Proteinase K	T	1	119.12
Steroleo2_Like_Date	239	Proteinase K	KGKI	4	444.575
Steroleo2_Like_Date	240	Proteinase K	V	1	117.148
Steroleo2_Like_Date	245	Proteinase K	KKDGE	5	575.619
Steroleo2_Like_Date	246	Proteinase K	V	1	117.148
Steroleo2_Like_Date	248	Proteinase K	GV	2	174.2
Steroleo2_Like_Date	250	Proteinase K	DE	2	262.219
Steroleo2_Like_Date	251	Proteinase K	E	1	147.131
Steroleo2_Like_Date	252	Proteinase K	A	1	89.094
Steroleo2_Like_Date	255	Proteinase K	RDI	3	402.451
Steroleo2_Like_Date	257	Proteinase K	QL	2	259.305
Steroleo2_Like_Date	260	Proteinase K	GPL	3	285.343
Steroleo2_Like_Date	262	Proteinase K	PV	2	214.265
Steroleo2_Like_Date	265	Proteinase K	GRT	3	332.36
Steroleo2_Like_Date	266	Proteinase K	E	1	147.131
Steroleo2_Like_Date	269	Proteinase K	RCA	3	348.42
Steroleo2_Like_Date	270	Proteinase K	E	1	147.131
Steroleo2_Like_Date	271	Proteinase K	I	1	131.175
Steroleo2_Like_Date	272	Proteinase K	I	1	131.175
Steroleo2_Like_Date	273	Proteinase K	V	1	117.148
Steroleo2_Like_Date	276	Proteinase K	DSA	3	291.261
Steroleo2_Like_Date	281	Proteinase K	CNGDE	5	536.514
Steroleo2_Like_Date	282	Proteinase K	Y	1	181.191
Steroleo2_Like_Date	283	Proteinase K	V	1	117.148
Steroleo2_Like_Date	284	Proteinase K	T	1	119.12
Steroleo2_Like_Date	285	Proteinase K	W	1	204.228
Steroleo2_Like_Date	288	Proteinase K	PSW	3	388.423
Steroleo2_Like_Date	289	Proteinase K	F	1	165.192
Steroleo2_Like_Date	292	Proteinase K	KPF	3	390.483
Steroleo2_Like_Date	293	Proteinase K	Y	1	181.191
Steroleo2_Like_Date	294	Proteinase K	A	1	89.094
Steroleo2_Like_Date	295	Proteinase K	V	1	117.148
Steroleo2_Like_Date	298	Proteinase K	MSF	3	383.463
Steroleo2_Like_Date	299	Proteinase K	A	1	89.094
Steroleo2_Like_Date	301	Proteinase K	PE	2	244.247
Steroleo2_Like_Date	302	Proteinase K	V	1	117.148
Steroleo2_Like_Date	303	Proteinase K	V	1	117.148
Steroleo2_Like_Date	305	Proteinase K	NW	2	318.332
Steroleo2_Like_Date	306	Proteinase K	F	1	165.192
Steroleo2_Like_Date	309	Proteinase K	SRT	3	362.386
Steroleo2_Like_Date	310	Proteinase K	F	1	165.192
Steroleo2_Like_Date	311	Proteinase K	Y	1	181.191
Steroleo2_Like_Date	312	Proteinase K	V	1	117.148
Steroleo2_Like_Date	313	Proteinase K	A	1	89.094
Steroleo2_Like_Date	317	Proteinase K	KPGA	4	371.437
Steroleo2_Like_Date	318	Proteinase K	T	1	119.12
Steroleo2_Like_Date	320	Proteinase K	ST	2	206.199
Steroleo2_Like_Date	321	Proteinase K	E	1	147.131
Steroleo2_Like_Date	322	Proteinase K	T	1	119.12
Steroleo2_Like_Date	323	Proteinase K	L	1	131.175
Steroleo2_Like_Date	327	Proteinase K	SKRI	4	502.614
Steroleo2_Like_Date	328	Proteinase K	L	1	131.175
Steroleo2_Like_Date	329	Proteinase K	E	1	147.131
Steroleo2_Like_Date	330	Proteinase K	A	1	89.094
Steroleo2_Like_Date	333	Proteinase K	SGA	3	233.224
Steroleo2_Like_Date	336	Proteinase K	HKF	3	430.507
Steroleo2_Like_Date	337	Proteinase K	F	1	165.192
Steroleo2_Like_Date	338	Proteinase K	Y	1	181.191
Steroleo2_Like_Date	340	Proteinase K	PA	2	186.211
Steroleo2_Like_Date	342	Proteinase K	SI	2	218.253
Steroleo2_Like_Date	346	Proteinase K	RSPV	4	457.53
Steroleo2_Like_Date	347	Proteinase K	I	1	131.175
Steroleo2_Like_Date	349	Proteinase K	KI	2	259.349
Steroleo3_Like_Date	3	Proteinase K	MDL	3	377.456
Steroleo3_Like_Date	4	Proteinase K	L	1	131.175
Steroleo3_Like_Date	7	Proteinase K	NSI	3	332.357
Steroleo3_Like_Date	8	Proteinase K	L	1	131.175
Steroleo3_Like_Date	10	Proteinase K	NF	2	279.296
Steroleo3_Like_Date	11	Proteinase K	V	1	117.148
Steroleo3_Like_Date	12	Proteinase K	V	1	117.148
Steroleo3_Like_Date	15	Proteinase K	PPT	3	313.354
Steroleo3_Like_Date	18	Proteinase K	SMV	3	335.419
Steroleo3_Like_Date	21	Proteinase K	MMA	3	351.479
Steroleo3_Like_Date	22	Proteinase K	L	1	131.175
Steroleo3_Like_Date	23	Proteinase K	A	1	89.094
Steroleo3_Like_Date	24	Proteinase K	W	1	204.228
Steroleo3_Like_Date	26	Proteinase K	PT	2	216.237
Steroleo3_Like_Date	27	Proteinase K	L	1	131.175
Steroleo3_Like_Date	29	Proteinase K	SF	2	252.27
Steroleo3_Like_Date	30	Proteinase K	L	1	131.175
Steroleo3_Like_Date	33	Proteinase K	HSV	3	341.367
Steroleo3_Like_Date	34	Proteinase K	E	1	147.131
Steroleo3_Like_Date	35	Proteinase K	W	1	204.228
Steroleo3_Like_Date	36	Proteinase K	I	1	131.175
Steroleo3_Like_Date	37	Proteinase K	F	1	165.192
Steroleo3_Like_Date	40	Proteinase K	HSL	3	355.394
Steroleo3_Like_Date	41	Proteinase K	Y	1	181.191
Steroleo3_Like_Date	43	Proteinase K	KE	2	275.305
Steroleo3_Like_Date	46	Proteinase K	NME	3	392.427
Steroleo3_Like_Date	49	Proteinase K	NKV	3	359.426
Steroleo3_Like_Date	50	Proteinase K	V	1	117.148
Steroleo3_Like_Date	51	Proteinase K	V	1	117.148
Steroleo3_Like_Date	52	Proteinase K	I	1	131.175
Steroleo3_Like_Date	53	Proteinase K	T	1	119.12
Steroleo3_Like_Date	55	Proteinase K	GA	2	146.146
Steroleo3_Like_Date	58	Proteinase K	SSA	3	263.25
Steroleo3_Like_Date	59	Proteinase K	I	1	131.175
Steroleo3_Like_Date	61	Proteinase K	GE	2	204.183
Steroleo3_Like_Date	63	Proteinase K	QL	2	259.305
Steroleo3_Like_Date	64	Proteinase K	A	1	89.094
Steroleo3_Like_Date	65	Proteinase K	Y	1	181.191
Steroleo3_Like_Date	66	Proteinase K	E	1	147.131
Steroleo3_Like_Date	67	Proteinase K	Y	1	181.191
Steroleo3_Like_Date	68	Proteinase K	A	1	89.094
Steroleo3_Like_Date	72	Proteinase K	RKKA	4	501.63
Steroleo3_Like_Date	74	Proteinase K	NL	2	245.278
Steroleo3_Like_Date	75	Proteinase K	V	1	117.148
Steroleo3_Like_Date	76	Proteinase K	L	1	131.175
Steroleo3_Like_Date	77	Proteinase K	V	1	117.148
Steroleo3_Like_Date	78	Proteinase K	A	1	89.094
Steroleo3_Like_Date	81	Proteinase K	KRE	3	431.492
Steroleo3_Like_Date	84	Proteinase K	QRL	3	415.493
Steroleo3_Like_Date	87	Proteinase K	RGI	3	344.414
Steroleo3_Like_Date	89	Proteinase K	RE	2	303.318
Steroleo3_Like_Date	91	Proteinase K	NA	2	203.198
Steroleo3_Like_Date	93	Proteinase K	RL	2	287.362
Steroleo3_Like_Date	94	Proteinase K	L	1	131.175
Steroleo3_Like_Date	96	Proteinase K	GA	2	146.146
Steroleo3_Like_Date	99	Proteinase K	KQV	3	373.453
Steroleo3_Like_Date	100	Proteinase K	I	1	131.175
Steroleo3_Like_Date	101	Proteinase K	V	1	117.148
Steroleo3_Like_Date	102	Proteinase K	I	1	131.175
Steroleo3_Like_Date	103	Proteinase K	A	1	89.094
Steroleo3_Like_Date	104	Proteinase K	A	1	89.094
Steroleo3_Like_Date	106	Proteinase K	DV	2	232.236
Steroleo3_Like_Date	107	Proteinase K	V	1	117.148
Steroleo3_Like_Date	109	Proteinase K	KE	2	275.305
Steroleo3_Like_Date	110	Proteinase K	E	1	147.131
Steroleo3_Like_Date	115	Proteinase K	DCRRF	5	695.794
Steroleo3_Like_Date	116	Proteinase K	I	1	131.175
Steroleo3_Like_Date	118	Proteinase K	NE	2	261.235
Steroleo3_Like_Date	119	Proteinase K	T	1	119.12
Steroleo3_Like_Date	120	Proteinase K	I	1	131.175
Steroleo3_Like_Date	122	Proteinase K	SY	2	268.269
Steroleo3_Like_Date	123	Proteinase K	F	1	165.192
Steroleo3_Like_Date	126	Proteinase K	GQL	3	316.357
Steroleo3_Like_Date	129	Proteinase K	NHL	3	382.42
Steroleo3_Like_Date	130	Proteinase K	V	1	117.148
Steroleo3_Like_Date	133	Proteinase K	NSA	3	290.276
Steroleo3_Like_Date	135	Proteinase K	SL	2	218.253
Steroleo3_Like_Date	138	Proteinase K	GHT	3	313.313
Steroleo3_Like_Date	139	Proteinase K	F	1	165.192
Steroleo3_Like_Date	140	Proteinase K	F	1	165.192
Steroleo3_Like_Date	141	Proteinase K	F	1	165.192
Steroleo3_Like_Date	142	Proteinase K	E	1	147.131
Steroleo3_Like_Date	143	Proteinase K	E	1	147.131
Steroleo3_Like_Date	144	Proteinase K	A	1	89.094
Steroleo3_Like_Date	145	Proteinase K	T	1	119.12
Steroleo3_Like_Date	147	Proteinase K	DT	2	234.209
Steroleo3_Like_Date	149	Proteinase K	SV	2	204.226
Steroleo3_Like_Date	150	Proteinase K	F	1	165.192
Steroleo3_Like_Date	156	Proteinase K	PHMMDI	6	742.906
Steroleo3_Like_Date	158	Proteinase K	NF	2	279.296
Steroleo3_Like_Date	159	Proteinase K	W	1	204.228
Steroleo3_Like_Date	162	Proteinase K	GNV	3	288.304
Steroleo3_Like_Date	163	Proteinase K	Y	1	181.191
Steroleo3_Like_Date	165	Proteinase K	PT	2	216.237
Steroleo3_Like_Date	166	Proteinase K	Y	1	181.191
Steroleo3_Like_Date	167	Proteinase K	V	1	117.148
Steroleo3_Like_Date	168	Proteinase K	A	1	89.094
Steroleo3_Like_Date	169	Proteinase K	L	1	131.175
Steroleo3_Like_Date	171	Proteinase K	PY	2	278.308
Steroleo3_Like_Date	172	Proteinase K	L	1	131.175
Steroleo3_Like_Date	179	Proteinase K	RQSRGQI	7	843.941
Steroleo3_Like_Date	180	Proteinase K	L	1	131.175
Steroleo3_Like_Date	181	Proteinase K	V	1	117.148
Steroleo3_Like_Date	183	Proteinase K	NA	2	203.198
Steroleo3_Like_Date	185	Proteinase K	SV	2	204.226
Steroleo3_Like_Date	186	Proteinase K	E	1	147.131
Steroleo3_Like_Date	188	Proteinase K	SW	2	291.307
Steroleo3_Like_Date	189	Proteinase K	L	1	131.175
Steroleo3_Like_Date	196	Proteinase K	PMPRMSL	7	831.059
Steroleo3_Like_Date	197	Proteinase K	Y	1	181.191
Steroleo3_Like_Date	198	Proteinase K	A	1	89.094
Steroleo3_Like_Date	199	Proteinase K	A	1	89.094
Steroleo3_Like_Date	200	Proteinase K	A	1	89.094
Steroleo3_Like_Date	202	Proteinase K	KA	2	217.268
Steroleo3_Like_Date	203	Proteinase K	A	1	89.094
Steroleo3_Like_Date	204	Proteinase K	L	1	131.175
Steroleo3_Like_Date	205	Proteinase K	I	1	131.175
Steroleo3_Like_Date	207	Proteinase K	NF	2	279.296
Steroleo3_Like_Date	208	Proteinase K	Y	1	181.191
Steroleo3_Like_Date	209	Proteinase K	E	1	147.131
Steroleo3_Like_Date	210	Proteinase K	T	1	119.12
Steroleo3_Like_Date	211	Proteinase K	L	1	131.175
Steroleo3_Like_Date	213	Proteinase K	RF	2	321.379
Steroleo3_Like_Date	214	Proteinase K	E	1	147.131
Steroleo3_Like_Date	218	Proteinase K	MKDA	4	463.549
Steroleo3_Like_Date	219	Proteinase K	V	1	117.148
Steroleo3_Like_Date	221	Proteinase K	GI	2	188.227
Steroleo3_Like_Date	222	Proteinase K	T	1	119.12
Steroleo3_Like_Date	223	Proteinase K	I	1	131.175
Steroleo3_Like_Date	224	Proteinase K	A	1	89.094
Steroleo3_Like_Date	225	Proteinase K	T	1	119.12
Steroleo3_Like_Date	228	Proteinase K	HGW	3	398.421
Steroleo3_Like_Date	229	Proteinase K	I	1	131.175
Steroleo3_Like_Date	232	Proteinase K	GGE	3	261.235
Steroleo3_Like_Date	233	Proteinase K	T	1	119.12
Steroleo3_Like_Date	238	Proteinase K	SRGKF	5	593.684
Steroleo3_Like_Date	240	Proteinase K	MI	2	262.367
Steroleo3_Like_Date	241	Proteinase K	E	1	147.131
Steroleo3_Like_Date	242	Proteinase K	E	1	147.131
Steroleo3_Like_Date	244	Proteinase K	GA	2	146.146
Steroleo3_Like_Date	245	Proteinase K	E	1	147.131
Steroleo3_Like_Date	248	Proteinase K	MQW	3	463.552
Steroleo3_Like_Date	250	Proteinase K	KE	2	275.305
Steroleo3_Like_Date	251	Proteinase K	E	1	147.131
Steroleo3_Like_Date	253	Proteinase K	RE	2	303.318
Steroleo3_Like_Date	254	Proteinase K	E	1	147.131
Steroleo3_Like_Date	256	Proteinase K	PL	2	228.291
Steroleo3_Like_Date	257	Proteinase K	T	1	119.12
Steroleo3_Like_Date	261	Proteinase K	GGQV	4	359.382
Steroleo3_Like_Date	262	Proteinase K	E	1	147.131
Steroleo3_Like_Date	263	Proteinase K	E	1	147.131
Steroleo3_Like_Date	264	Proteinase K	F	1	165.192
Steroleo3_Like_Date	265	Proteinase K	A	1	89.094
Steroleo3_Like_Date	269	Proteinase K	RKMV	4	532.702
Steroleo3_Like_Date	272	Proteinase K	SGA	3	233.224
Steroleo3_Like_Date	276	Proteinase K	CRGE	4	463.509
Steroleo3_Like_Date	277	Proteinase K	A	1	89.094
Steroleo3_Like_Date	278	Proteinase K	F	1	165.192
Steroleo3_Like_Date	279	Proteinase K	V	1	117.148
Steroleo3_Like_Date	284	Proteinase K	KHPSW	5	653.739
Steroleo3_Like_Date	285	Proteinase K	Y	1	181.191
Steroleo3_Like_Date	287	Proteinase K	DI	2	246.263
Steroleo3_Like_Date	288	Proteinase K	F	1	165.192
Steroleo3_Like_Date	289	Proteinase K	L	1	131.175
Steroleo3_Like_Date	290	Proteinase K	L	1	131.175
Steroleo3_Like_Date	291	Proteinase K	Y	1	181.191
Steroleo3_Like_Date	293	Proteinase K	RV	2	273.335
Steroleo3_Like_Date	294	Proteinase K	L	1	131.175
Steroleo3_Like_Date	295	Proteinase K	I	1	131.175
Steroleo3_Like_Date	298	Proteinase K	PDV	3	329.353
Steroleo3_Like_Date	299	Proteinase K	L	1	131.175
Steroleo3_Like_Date	301	Proteinase K	GW	2	261.28
Steroleo3_Like_Date	302	Proteinase K	T	1	119.12
Steroleo3_Like_Date	303	Proteinase K	F	1	165.192
Steroleo3_Like_Date	305	Proteinase K	RL	2	287.362
Steroleo3_Like_Date	306	Proteinase K	I	1	131.175
Steroleo3_Like_Date	307	Proteinase K	F	1	165.192
Steroleo3_Like_Date	310	Proteinase K	SNT	3	320.302
Steroleo3_Like_Date	312	Proteinase K	GT	2	176.172
Steroleo3_Like_Date	319	Proteinase K	GMPPPPL	7	707.886
Steroleo3_Like_Date	321	Proteinase K	DA	2	204.183
Steroleo3_Like_Date	327	Proteinase K	SPSRKL	6	686.809
Steroleo3_Like_Date	328	Proteinase K	L	1	131.175
Steroleo3_Like_Date	335	Proteinase K	PGPQPMA	7	696.819
Steroleo3_Like_Date	336	Proteinase K	E	1	147.131
Steroleo4_Like_Date	2	Proteinase K	HV	2	254.289
Steroleo4_Like_Date	3	Proteinase K	A	1	89.094
Steroleo4_Like_Date	4	Proteinase K	Y	1	181.191
Steroleo4_Like_Date	6	Proteinase K	QY	2	309.322
Steroleo4_Like_Date	7	Proteinase K	A	1	89.094
Steroleo4_Like_Date	8	Proteinase K	T	1	119.12
Steroleo4_Like_Date	11	Proteinase K	RGA	3	302.333
Steroleo4_Like_Date	13	Proteinase K	SL	2	218.253
Steroleo4_Like_Date	14	Proteinase K	V	1	117.148
Steroleo4_Like_Date	15	Proteinase K	L	1	131.175
Steroleo4_Like_Date	16	Proteinase K	V	1	117.148
Steroleo4_Like_Date	17	Proteinase K	A	1	89.094
Steroleo4_Like_Date	20	Proteinase K	RRE	3	459.506
Steroleo4_Like_Date	22	Proteinase K	HA	2	226.235
Steroleo4_Like_Date	23	Proteinase K	L	1	131.175
Steroleo4_Like_Date	26	Proteinase K	KSV	3	332.4
Steroleo4_Like_Date	27	Proteinase K	A	1	89.094
Steroleo4_Like_Date	29	Proteinase K	KT	2	247.294
Steroleo4_Like_Date	30	Proteinase K	A	1	89.094
Steroleo4_Like_Date	33	Proteinase K	NKL	3	373.453
Steroleo4_Like_Date	35	Proteinase K	GA	2	146.146
Steroleo4_Like_Date	37	Proteinase K	PE	2	244.247
Steroleo4_Like_Date	38	Proteinase K	V	1	117.148
Steroleo4_Like_Date	39	Proteinase K	L	1	131.175
Steroleo4_Like_Date	40	Proteinase K	L	1	131.175
Steroleo4_Like_Date	43	Proteinase K	KPA	3	314.385
Steroleo4_Like_Date	45	Proteinase K	DI	2	246.263
Steroleo4_Like_Date	47	Proteinase K	SI	2	218.253
Steroleo4_Like_Date	50	Proteinase K	PDE	3	359.336
Steroleo4_Like_Date	54	Proteinase K	SKRI	4	502.614
Steroleo4_Like_Date	55	Proteinase K	I	1	131.175
Steroleo4_Like_Date	56	Proteinase K	E	1	147.131
Steroleo4_Like_Date	57	Proteinase K	E	1	147.131
Steroleo4_Like_Date	58	Proteinase K	T	1	119.12
Steroleo4_Like_Date	59	Proteinase K	I	1	131.175
Steroleo4_Like_Date	60	Proteinase K	A	1	89.094
Steroleo4_Like_Date	62	Proteinase K	HF	2	302.333
Steroleo4_Like_Date	65	Proteinase K	GQL	3	316.357
Steroleo4_Like_Date	68	Proteinase K	NHL	3	382.42
Steroleo4_Like_Date	69	Proteinase K	V	1	117.148
Steroleo4_Like_Date	70	Proteinase K	V	1	117.148
Steroleo4_Like_Date	72	Proteinase K	NA	2	203.198
Steroleo4_Like_Date	74	Proteinase K	GI	2	188.227
Steroleo4_Like_Date	75	Proteinase K	W	1	204.228
Steroleo4_Like_Date	79	Proteinase K	CSCL	4	424.53
Steroleo4_Like_Date	80	Proteinase K	V	1	117.148
Steroleo4_Like_Date	81	Proteinase K	E	1	147.131
Steroleo4_Like_Date	83	Proteinase K	DI	2	246.263
Steroleo4_Like_Date	84	Proteinase K	T	1	119.12
Steroleo4_Like_Date	86	Proteinase K	NI	2	245.278
Steroleo4_Like_Date	88	Proteinase K	SA	2	176.172
Steroleo4_Like_Date	89	Proteinase K	F	1	165.192
Steroleo4_Like_Date	90	Proteinase K	T	1	119.12
Steroleo4_Like_Date	92	Proteinase K	QV	2	245.279
Steroleo4_Like_Date	95	Proteinase K	MDV	3	363.429
Steroleo4_Like_Date	97	Proteinase K	NF	2	279.296
Steroleo4_Like_Date	98	Proteinase K	W	1	204.228
Steroleo4_Like_Date	101	Proteinase K	GSV	3	261.278
Steroleo4_Like_Date	102	Proteinase K	Y	1	181.191
Steroleo4_Like_Date	104	Proteinase K	PT	2	216.237
Steroleo4_Like_Date	105	Proteinase K	Y	1	181.191
Steroleo4_Like_Date	106	Proteinase K	Y	1	181.191
Steroleo4_Like_Date	107	Proteinase K	A	1	89.094
Steroleo4_Like_Date	108	Proteinase K	I	1	131.175
Steroleo4_Like_Date	111	Proteinase K	PHL	3	365.432
Steroleo4_Like_Date	113	Proteinase K	KT	2	247.294
Steroleo4_Like_Date	118	Proteinase K	SHGNI	5	526.55
Steroleo4_Like_Date	119	Proteinase K	I	1	131.175
Steroleo4_Like_Date	120	Proteinase K	V	1	117.148
Steroleo4_Like_Date	121	Proteinase K	T	1	119.12
Steroleo4_Like_Date	122	Proteinase K	A	1	89.094
Steroleo4_Like_Date	124	Proteinase K	SV	2	204.226
Steroleo4_Like_Date	125	Proteinase K	A	1	89.094
Steroleo4_Like_Date	128	Proteinase K	GHV	3	311.341
Steroleo4_Like_Date	130	Proteinase K	PT	2	216.237
Steroleo4_Like_Date	131	Proteinase K	A	1	89.094
Steroleo4_Like_Date	135	Proteinase K	RMGI	4	475.607
Steroleo4_Like_Date	136	Proteinase K	Y	1	181.191
Steroleo4_Like_Date	138	Proteinase K	NA	2	203.198
Steroleo4_Like_Date	141	Proteinase K	SKA	3	304.346
Steroleo4_Like_Date	142	Proteinase K	A	1	89.094
Steroleo4_Like_Date	143	Proteinase K	V	1	117.148
Steroleo4_Like_Date	144	Proteinase K	I	1	131.175
Steroleo4_Like_Date	146	Proteinase K	RF	2	321.379
Steroleo4_Like_Date	147	Proteinase K	Y	1	181.191
Steroleo4_Like_Date	148	Proteinase K	E	1	147.131
Steroleo4_Like_Date	149	Proteinase K	T	1	119.12
Steroleo4_Like_Date	150	Proteinase K	L	1	131.175
Steroleo4_Like_Date	153	Proteinase K	RSE	3	390.396
Steroleo4_Like_Date	154	Proteinase K	L	1	131.175
Steroleo4_Like_Date	157	Proteinase K	GSE	3	291.261
Steroleo4_Like_Date	158	Proteinase K	I	1	131.175
Steroleo4_Like_Date	160	Proteinase K	RI	2	287.362
Steroleo4_Like_Date	161	Proteinase K	T	1	119.12
Steroleo4_Like_Date	162	Proteinase K	I	1	131.175
Steroleo4_Like_Date	163	Proteinase K	I	1	131.175
Steroleo4_Like_Date	164	Proteinase K	T	1	119.12
Steroleo4_Like_Date	167	Proteinase K	PGY	3	335.36
Steroleo4_Like_Date	168	Proteinase K	V	1	117.148
Steroleo4_Like_Date	169	Proteinase K	E	1	147.131
Steroleo4_Like_Date	171	Proteinase K	SE	2	234.209
Steroleo4_Like_Date	172	Proteinase K	L	1	131.175
Steroleo4_Like_Date	173	Proteinase K	T	1	119.12
Steroleo4_Like_Date	177	Proteinase K	KGKV	4	430.548
Steroleo4_Like_Date	178	Proteinase K	V	1	117.148
Steroleo4_Like_Date	183	Proteinase K	KKDGE	5	575.619
Steroleo4_Like_Date	184	Proteinase K	T	1	119.12
Steroleo4_Like_Date	185	Proteinase K	L	1	131.175
Steroleo4_Like_Date	186	Proteinase K	E	1	147.131
Steroleo4_Like_Date	187	Proteinase K	L	1	131.175
Steroleo4_Like_Date	188	Proteinase K	V	1	117.148
Steroleo4_Like_Date	189	Proteinase K	E	1	147.131
Steroleo4_Like_Date	191	Proteinase K	PA	2	186.211
Steroleo4_Like_Date	195	Proteinase K	GMMF	4	484.629
Steroleo5_Like_Date	3	Proteinase K	MDF	3	411.473
Steroleo5_Like_Date	4	Proteinase K	F	1	165.192
Steroleo5_Like_Date	7	Proteinase K	NGF	3	336.348
Steroleo5_Like_Date	8	Proteinase K	L	1	131.175
Steroleo5_Like_Date	10	Proteinase K	SV	2	204.226
Steroleo5_Like_Date	11	Proteinase K	V	1	117.148
Steroleo5_Like_Date	14	Proteinase K	MHL	3	399.508
Steroleo5_Like_Date	15	Proteinase K	A	1	89.094
Steroleo5_Like_Date	16	Proteinase K	I	1	131.175
Steroleo5_Like_Date	17	Proteinase K	A	1	89.094
Steroleo5_Like_Date	19	Proteinase K	MF	2	296.384
Steroleo5_Like_Date	20	Proteinase K	L	1	131.175
Steroleo5_Like_Date	21	Proteinase K	L	1	131.175
Steroleo5_Like_Date	22	Proteinase K	A	1	89.094
Steroleo5_Like_Date	23	Proteinase K	Y	1	181.191
Steroleo5_Like_Date	24	Proteinase K	L	1	131.175
Steroleo5_Like_Date	26	Proteinase K	PV	2	214.265
Steroleo5_Like_Date	28	Proteinase K	RL	2	287.362
Steroleo5_Like_Date	29	Proteinase K	V	1	117.148
Steroleo5_Like_Date	30	Proteinase K	W	1	204.228
Steroleo5_Like_Date	32	Proteinase K	RV	2	273.335
Steroleo5_Like_Date	33	Proteinase K	V	1	117.148
Steroleo5_Like_Date	35	Proteinase K	RW	2	360.416
Steroleo5_Like_Date	37	Proteinase K	ML	2	262.367
Steroleo5_Like_Date	38	Proteinase K	V	1	117.148
Steroleo5_Like_Date	41	Proteinase K	RPF	3	418.496
Steroleo5_Like_Date	43	Proteinase K	SE	2	234.209
Steroleo5_Like_Date	44	Proteinase K	E	1	147.131
Steroleo5_Like_Date	50	Proteinase K	DMNGKV	6	662.759
Steroleo5_Like_Date	51	Proteinase K	V	1	117.148
Steroleo5_Like_Date	52	Proteinase K	L	1	131.175
Steroleo5_Like_Date	53	Proteinase K	I	1	131.175
Steroleo5_Like_Date	54	Proteinase K	T	1	119.12
Steroleo5_Like_Date	56	Proteinase K	GA	2	146.146
Steroleo5_Like_Date	60	Proteinase K	SSGI	4	362.383
Steroleo5_Like_Date	62	Proteinase K	GE	2	204.183
Steroleo5_Like_Date	64	Proteinase K	DV	2	232.236
Steroleo5_Like_Date	66	Proteinase K	NF	2	279.296
Steroleo5_Like_Date	67	Proteinase K	W	1	204.228
Steroleo5_Like_Date	70	Proteinase K	GSV	3	261.278
Steroleo5_Like_Date	71	Proteinase K	Y	1	181.191
Steroleo5_Like_Date	73	Proteinase K	PT	2	216.237
Steroleo5_Like_Date	74	Proteinase K	Y	1	181.191
Steroleo5_Like_Date	75	Proteinase K	Y	1	181.191
Steroleo5_Like_Date	76	Proteinase K	A	1	89.094
Steroleo5_Like_Date	77	Proteinase K	I	1	131.175
Steroleo5_Like_Date	80	Proteinase K	PHL	3	365.432
Steroleo5_Like_Date	82	Proteinase K	KT	2	247.294
Steroleo5_Like_Date	87	Proteinase K	SHGNI	5	526.55
Steroleo5_Like_Date	88	Proteinase K	I	1	131.175
Steroleo5_Like_Date	89	Proteinase K	V	1	117.148
Steroleo5_Like_Date	90	Proteinase K	T	1	119.12
Steroleo5_Like_Date	91	Proteinase K	A	1	89.094
Steroleo5_Like_Date	93	Proteinase K	SV	2	204.226
Steroleo5_Like_Date	94	Proteinase K	A	1	89.094
Steroleo5_Like_Date	97	Proteinase K	GHV	3	311.341
Steroleo5_Like_Date	99	Proteinase K	PT	2	216.237
Steroleo5_Like_Date	100	Proteinase K	A	1	89.094
Steroleo5_Like_Date	104	Proteinase K	RMGI	4	475.607
Steroleo5_Like_Date	105	Proteinase K	Y	1	181.191
Steroleo5_Like_Date	107	Proteinase K	NA	2	203.198
Steroleo5_Like_Date	110	Proteinase K	SKA	3	304.346
Steroleo5_Like_Date	111	Proteinase K	A	1	89.094
Steroleo5_Like_Date	112	Proteinase K	V	1	117.148
Steroleo5_Like_Date	113	Proteinase K	I	1	131.175
Steroleo5_Like_Date	115	Proteinase K	RF	2	321.379
Steroleo5_Like_Date	116	Proteinase K	Y	1	181.191
Steroleo5_Like_Date	117	Proteinase K	E	1	147.131
Steroleo5_Like_Date	118	Proteinase K	T	1	119.12
Steroleo5_Like_Date	119	Proteinase K	L	1	131.175
Steroleo5_Like_Date	122	Proteinase K	RSE	3	390.396
Steroleo5_Like_Date	123	Proteinase K	L	1	131.175
Steroleo5_Like_Date	126	Proteinase K	GSE	3	291.261
Steroleo5_Like_Date	127	Proteinase K	I	1	131.175
Steroleo5_Like_Date	129	Proteinase K	RI	2	287.362
Steroleo5_Like_Date	130	Proteinase K	T	1	119.12
Steroleo5_Like_Date	131	Proteinase K	I	1	131.175
Steroleo5_Like_Date	132	Proteinase K	I	1	131.175
Steroleo5_Like_Date	133	Proteinase K	T	1	119.12
Steroleo5_Like_Date	136	Proteinase K	PGY	3	335.36
Steroleo5_Like_Date	137	Proteinase K	V	1	117.148
Steroleo5_Like_Date	138	Proteinase K	E	1	147.131
Steroleo5_Like_Date	140	Proteinase K	SE	2	234.209
Steroleo5_Like_Date	141	Proteinase K	L	1	131.175
Steroleo5_Like_Date	142	Proteinase K	T	1	119.12
Steroleo5_Like_Date	146	Proteinase K	KGKI	4	444.575
Steroleo5_Like_Date	147	Proteinase K	V	1	117.148
Steroleo5_Like_Date	152	Proteinase K	KKDGE	5	575.619
Steroleo5_Like_Date	153	Proteinase K	V	1	117.148
Steroleo5_Like_Date	155	Proteinase K	GV	2	174.2
Steroleo5_Like_Date	157	Proteinase K	DE	2	262.219
Steroleo5_Like_Date	158	Proteinase K	E	1	147.131
Steroleo5_Like_Date	159	Proteinase K	A	1	89.094
Steroleo5_Like_Date	162	Proteinase K	RDI	3	402.451
Steroleo5_Like_Date	164	Proteinase K	QL	2	259.305
Steroleo5_Like_Date	167	Proteinase K	GPL	3	285.343
Steroleo5_Like_Date	169	Proteinase K	PV	2	214.265
Steroleo5_Like_Date	172	Proteinase K	GRT	3	332.36
Steroleo5_Like_Date	173	Proteinase K	E	1	147.131
Steroleo5_Like_Date	176	Proteinase K	RCA	3	348.42
Steroleo5_Like_Date	177	Proteinase K	E	1	147.131
Steroleo5_Like_Date	178	Proteinase K	I	1	131.175
Steroleo5_Like_Date	179	Proteinase K	I	1	131.175
Steroleo5_Like_Date	180	Proteinase K	V	1	117.148
Steroleo5_Like_Date	183	Proteinase K	DSA	3	291.261
Steroleo5_Like_Date	188	Proteinase K	CNGDE	5	536.514
Steroleo5_Like_Date	189	Proteinase K	Y	1	181.191
Steroleo5_Like_Date	190	Proteinase K	V	1	117.148
Steroleo5_Like_Date	191	Proteinase K	T	1	119.12
Steroleo5_Like_Date	192	Proteinase K	W	1	204.228
Steroleo5_Like_Date	195	Proteinase K	PSW	3	388.423
Steroleo5_Like_Date	196	Proteinase K	F	1	165.192
Steroleo5_Like_Date	199	Proteinase K	KPF	3	390.483
Steroleo5_Like_Date	200	Proteinase K	Y	1	181.191
Steroleo5_Like_Date	201	Proteinase K	A	1	89.094
Steroleo5_Like_Date	202	Proteinase K	V	1	117.148
Steroleo5_Like_Date	205	Proteinase K	MSF	3	383.463
Steroleo5_Like_Date	206	Proteinase K	A	1	89.094
Steroleo5_Like_Date	208	Proteinase K	PE	2	244.247
Steroleo5_Like_Date	209	Proteinase K	V	1	117.148
Steroleo5_Like_Date	210	Proteinase K	V	1	117.148
Steroleo5_Like_Date	212	Proteinase K	NW	2	318.332
Steroleo5_Like_Date	213	Proteinase K	F	1	165.192
Steroleo5_Like_Date	216	Proteinase K	SRT	3	362.386
Steroleo5_Like_Date	217	Proteinase K	F	1	165.192
Steroleo5_Like_Date	218	Proteinase K	Y	1	181.191
Steroleo5_Like_Date	219	Proteinase K	V	1	117.148
Steroleo5_Like_Date	220	Proteinase K	A	1	89.094
Steroleo5_Like_Date	224	Proteinase K	KPGA	4	371.437
Steroleo5_Like_Date	225	Proteinase K	T	1	119.12
Steroleo5_Like_Date	227	Proteinase K	ST	2	206.199
Steroleo5_Like_Date	228	Proteinase K	E	1	147.131
Steroleo5_Like_Date	229	Proteinase K	T	1	119.12
Steroleo5_Like_Date	230	Proteinase K	L	1	131.175
Steroleo5_Like_Date	234	Proteinase K	SKRI	4	502.614
Steroleo5_Like_Date	235	Proteinase K	L	1	131.175
Steroleo5_Like_Date	236	Proteinase K	E	1	147.131
Steroleo5_Like_Date	237	Proteinase K	A	1	89.094
Steroleo5_Like_Date	240	Proteinase K	SGA	3	233.224
Steroleo5_Like_Date	243	Proteinase K	HKF	3	430.507
Steroleo5_Like_Date	244	Proteinase K	F	1	165.192
Steroleo5_Like_Date	245	Proteinase K	Y	1	181.191
Steroleo5_Like_Date	247	Proteinase K	PA	2	186.211
Steroleo5_Like_Date	249	Proteinase K	SI	2	218.253
Steroleo5_Like_Date	253	Proteinase K	RSPV	4	457.53
Steroleo5_Like_Date	254	Proteinase K	I	1	131.175
Steroleo5_Like_Date	256	Proteinase K	KI	2	259.349
